# Supplementary material for: An Intelligent Analysis Method for 3D Wheat Grain and Ventral Sulcus Traits Based on Structured Light Imaging
Source: Front Plant Sci. 2022 Apr 13;13:840908. doi: 10.3389/fpls.2022.840908 (PMC9044079; doi:10.3389/fpls.2022.840908)
Supplement: Supplementary Table 1 — The original data of the orthogonal experiment data of 125 wheat grains. [file Table_1.XLSX]

## Sheet: 1
Test No	1
No	Length	Width	Thickness	Ventral sulcus depth
1	6.34198	3.62877	3.16887	0.328225
2	6.49905	3.80279	3.54852	0.456992
3	5.98123	3.31124	3.12099	0.392106
4	6.36049	3.38956	3.22225	0.410524
5	6.51529	3.94244	3.08523	0.40917
6	6.74905	3.80775	3.28108	0.44087
7	6.71728	3.76333	3.49705	0.589405
8	6.12106	3.56505	3.19964	0.479327
9	6.46379	3.42863	2.9916	0.443926
10	7.10522	3.84196	3.35213	0.503891
11	7.39668	3.59041	3.20179	0.354502
12	6.40723	3.65457	3.12054	0.4379
13	6.41286	3.7073	3.34824	0.373963
14	6.85551	3.65594	3.41029	0.47951
15	6.55114	3.6684	3.67858	0.493527
16	7.38795	3.92121	3.16392	0.395263
17	6.35865	3.53013	3.32271	0.275806
18	6.519	3.52566	3.48609	0.452628
19	6.48722	3.57251	3.56664	0.43819
20	6.80603	3.58672	3.24981	0.625421
21	6.57153	3.55071	3.23532	0.407124
22	6.68855	3.88004	3.10878	0.495164
23	6.67223	3.65723	3.41284	0.620856
24	6.46278	3.5392	3.42129	0.45534
25	6.31424	3.65247	3.6224	0.451523
26	7.29037	3.63965	3.25738	0.309188
27	6.77937	3.68919	3.33822	0.277778
28	7.19584	3.81199	3.46581	0.350916
29	7.41582	3.59565	3.33515	0.38306
30	7.10395	3.59378	3.38155	0.400756
31	7.07618	3.62015	3.01186	0.280729
32	7.14433	3.76861	3.50207	0.267054
33	7.34841	3.55549	3.27697	0.334699
34	7.21045	3.90688	3.29399	0.285579
35	7.4004	3.65305	3.4105	0.281312
36	7.11405	3.6599	3.1775	0.332332
37	7.28242	3.79829	3.22959	0.384613
38	7.04339	3.76653	3.38004	0.26851
39	7.26476	3.74827	3.36166	0.493892
40	7.52748	3.55605	3.20925	0.420453
41	7.15653	3.58815	3.21414	0.36826
42	7.19434	3.67591	3.31269	0.379585
43	7.28983	3.7303	3.0188	0.32905
44	6.73054	3.92322	3.48396	0.358106
45	7.0518	3.55588	3.34135	0.278672
46	7.17533	3.64051	3.41915	0.324387
47	7.50341	3.50092	3.18153	0.309354
48	7.53078	3.85059	3.54981	0.332285
49	6.72745	3.63651	3.32417	0.297463
50	7.22653	3.61736	3.26388	0.326845
51	6.60681	3.63089	3.27928	0.344031
52	7.571	3.72997	3.32939	0.334901
53	7.24849	3.62354	3.37384	0.344965
54	7.84667	3.66412	3.39836	0.31121
55	7.13864	3.80631	3.45054	0.314985
56	6.85893	3.77921	3.49555	0.354648
57	6.77471	3.62391	3.24603	0.261514
58	7.53159	3.60952	3.33619	0.445476
59	7.71575	3.77056	3.39573	0.348238
60	7.28441	3.4886	2.90209	0.309858
61	7.78676	3.72002	3.49474	0.452375
62	7.0343	3.56597	3.30562	0.332682
63	7.07157	3.66781	3.25228	0.27911
64	7.58559	3.82554	3.47292	0.346163
65	7.45634	3.78098	3.41315	0.34809
66	7.22279	3.65692	3.49494	0.401738
67	7.22378	3.56582	3.33416	0.27856
68	7.71171	3.78661	3.39343	0.508005
69	7.05701	3.72943	3.47894	0.318024
70	7.09664	3.7476	3.47624	0.276608
71	7.47145	3.72362	3.45302	0.472001
72	6.92329	3.87432	3.24168	0.39124
73	7.36474	3.72986	3.52625	0.35368
74	7.4557	3.70546	3.27243	0.528962
75	6.74212	3.48286	3.43777	0.296384
76	6.50701	3.79149	3.12109	0.350985
77	6.52762	3.52738	3.01033	0.370487
78	6.72826	3.4491	3.14374	0.445896
79	6.79099	3.49286	3.26151	0.429489
80	6.69658	3.67566	2.78323	0.499258
81	6.2925	3.46385	3.02409	0.355122
82	6.06878	3.40068	3.07722	0.39459
83	6.33708	3.51525	2.95362	0.504461
84	6.99577	3.78217	3.20497	0.390807
85	6.54467	3.69745	2.9311	0.667269
86	6.9541	3.43678	3.01093	0.36534
87	6.81816	3.63546	3.02025	0.415163
88	6.4358	3.51721	3.16633	0.268181
89	6.57406	3.72125	3.16631	0.370711
90	7.16247	3.77089	3.28605	0.35158
91	6.87449	3.91766	3.08309	0.383017
92	6.91603	3.85153	3.19018	0.435123
93	6.62718	3.79593	3.04458	0.43518
94	6.442	3.5031	3.03645	0.468344
95	6.34023	3.65856	3.0079	0.501771
96	6.49925	3.79656	3.16613	0.502903
97	6.74064	3.53849	3.02766	0.392488
98	6.92652	3.63904	3.20456	0.404383
99	6.35332	3.6507	2.94659	0.325033
100	6.9225	3.64098	3.16758	0.401256
101	6.14625	3.72253	3.53619	0.368425
102	6.44186	3.70303	3.18731	0.363479
103	6.2109	3.82931	3.2955	0.435261
104	6.32679	3.7752	3.25651	0.481826
105	6.19205	3.52726	3.20311	0.500304
106	6.16578	3.55194	3.10934	0.39646
107	6.18463	3.87001	3.45629	0.455047
108	6.20913	3.78975	3.30078	0.465162
109	6.1932	3.55689	3.22404	0.417663
110	6.30163	3.48814	3.27903	0.375711
111	6.53635	3.53125	3.31316	0.414688
112	6.23701	3.47354	3.06702	0.497831
113	6.08663	3.47801	3.47126	0.373926
114	6.77608	3.47718	3.31171	0.307546
115	6.19009	3.55212	3.20294	0.477436
116	6.39485	3.40082	3.06654	0.478606
117	6.48574	3.693	3.17999	0.456672
118	6.58129	3.67398	3.17586	0.357695
119	6.00358	3.48713	3.31982	0.320491
120	6.1693	3.41872	3.30135	0.259599
121	6.55093	3.57427	3.57071	0.317816
122	6.22652	3.59284	3.35835	0.378735
123	6.08122	3.39756	3.14064	0.430506
124	6.31811	3.64548	3.16131	0.371205
125	5.99064	3.52672	3.41654	0.427482

## Sheet: 2
Test No	2
No	Length	Width	Thickness	Ventral sulcus depth
1	6.17127	3.30729	2.72133	0.323272
2	6.23527	3.31591	3.12963	0.480102
3	5.97374	2.94128	2.77688	0.316246
4	6.32917	2.97675	2.84013	0.376182
5	6.3593	3.41212	2.61568	0.366892
6	6.62207	3.30489	3.0129	0.534945
7	6.52773	3.28169	3.14527	0.63694
8	6.04687	3.1941	2.78646	0.422767
9	6.47556	3.05323	2.77614	0.504965
10	7.05811	3.45051	2.99935	0.478201
11	7.29784	3.17647	2.85648	0.361283
12	6.28049	3.23072	2.77258	0.398103
13	6.28051	3.28047	2.99329	0.345479
14	6.54954	3.34666	3.21161	0.506211
15	6.34009	3.21446	3.13085	0.396525
16	7.28659	3.49664	2.82713	0.342645
17	6.41467	3.08902	3.05146	0.3059
18	6.42236	3.18362	3.0714	0.399681
19	6.64313	3.31346	3.07897	0.448742
20	6.81168	3.15966	2.86377	0.594208
21	6.47153	3.18099	2.92202	0.439624
22	6.64591	3.48993	2.73216	0.546859
23	6.67228	3.42594	3.08798	0.553972
24	6.3646	3.15591	2.96361	0.435127
25	6.12322	3.26537	3.17196	0.365694
26	7.15911	3.39335	2.90325	0.330456
27	6.72372	3.43622	2.87599	0.271688
28	7.01439	3.50873	3.37781	0.298735
29	7.20721	3.35768	3.02422	0.311823
30	6.89862	3.28842	3.11122	0.328952
31	6.8246	3.40898	2.61514	0.288419
32	7.0698	3.63114	3.301	0.250117
33	7.39172	3.31004	3.13174	0.364057
34	6.99177	3.62023	3.06079	0.276983
35	7.03284	3.40663	3.10496	0.279794
36	6.97601	3.37265	2.93678	0.416473
37	7.12192	3.50567	2.96484	0.379494
38	6.9645	3.42238	3.09318	0.30889
39	7.18296	3.51164	3.10675	0.479573
40	7.18155	3.33259	2.91131	0.38638
41	6.89905	3.34451	2.95411	0.311684
42	6.93686	3.4091	3.02592	0.316859
43	6.98896	3.44193	2.85808	0.306196
44	6.58322	3.52877	2.99822	0.327553
45	6.86644	3.49108	3.06689	0.300472
46	7.06602	3.37856	3.16608	0.314189
47	7.14821	3.25405	2.92351	0.257956
48	7.42361	3.65223	3.33919	0.381383
49	6.64016	3.33785	3.13934	0.272698
50	7.03188	3.39139	3.1378	0.343695
51	6.49426	3.42443	3.09732	0.300696
52	7.18297	3.59701	3.02546	0.288142
53	7.10622	3.43931	3.07547	0.376832
54	7.62662	3.41379	3.19312	0.344722
55	6.9506	3.52595	3.21363	0.287298
56	6.46658	3.61707	3.25719	0.333912
57	6.69259	3.31436	2.94629	0.282686
58	7.41871	3.41011	3.05741	0.441149
59	7.54275	3.46283	3.14236	0.358788
60	6.98871	3.25711	2.98429	0.307521
61	7.46634	3.51433	3.1916	0.422392
62	6.94443	3.49249	3.02927	0.353301
63	7.01044	3.50805	3.01471	0.294927
64	7.33125	3.6129	3.18384	0.345012
65	7.23898	3.79019	3.11771	0.381951
66	7.10181	3.40971	3.24442	0.454183
67	7.13722	3.4269	3.09016	0.317731
68	7.45491	3.45518	3.14839	0.475705
69	6.67489	3.65553	3.04524	0.300336
70	6.93023	3.5454	3.18584	0.249396
71	7.30448	3.52254	3.20155	0.455462
72	6.70396	3.65965	2.90086	0.388902
73	7.32984	3.56289	3.19832	0.375582
74	7.3116	3.51945	2.96624	0.481846
75	6.5139	3.39001	3.05932	0.323716
76	6.81323	3.85434	3.23019	0.318913
77	6.59426	3.58787	3.00806	0.339134
78	6.87523	3.45782	3.07616	0.482623
79	6.8929	3.5917	3.31939	0.481032
80	6.72078	3.69102	2.877	0.547008
81	6.52034	3.44051	2.83971	0.373276
82	6.2589	3.45097	3.09603	0.398689
83	6.44067	3.58476	2.98529	0.582076
84	7.16623	3.82318	3.1618	0.407773
85	6.66513	3.7044	3.02427	0.58569
86	6.98658	3.44783	3.01707	0.31837
87	6.67984	3.61745	3.11562	0.408126
88	6.5587	3.59531	3.01254	0.287876
89	6.89603	3.67907	3.21036	0.465449
90	7.1728	3.7802	3.28481	0.365377
91	7.12841	3.88419	3.07518	0.475081
92	6.9368	3.8614	3.2297	0.551211
93	6.79198	3.82529	3.18777	0.433403
94	6.64253	3.56964	3.07728	0.38843
95	6.38985	3.72667	2.98905	0.51251
96	6.63978	3.8486	3.10927	0.48761
97	6.84059	3.59078	3.09735	0.418034
98	7.21008	3.67569	3.29054	0.431742
99	6.60746	3.67546	2.94851	0.408696
100	7.07488	3.67438	3.17827	0.394603
101	5.82652	3.43584	3.16717	0.404109
102	6.32788	3.51373	2.95211	0.34514
103	6.2572	3.44729	3.07859	0.462988
104	6.15636	3.53272	3.15507	0.469845
105	6.10073	3.25461	3.12158	0.411581
106	5.91319	3.21206	3.05665	0.416278
107	6.06264	3.48055	3.22809	0.399858
108	6.22319	3.60854	2.79655	0.421087
109	6.05492	3.39302	3.08103	0.385624
110	6.28313	3.27319	3.05266	0.367181
111	6.28293	3.33621	3.2077	0.382529
112	6.06293	3.27876	3.07264	0.485247
113	6.11981	3.20399	3.12052	0.34451
114	6.71996	3.20732	3.17718	0.301102
115	6.14189	3.37836	2.95745	0.51444
116	6.2366	3.25215	2.99755	0.478508
117	6.46977	3.56431	2.96419	0.446133
118	6.52319	3.57547	3.40611	0.440719
119	5.86923	3.32902	3.09136	0.30633
120	6.12028	3.21922	3.12792	0.31206
121	6.41669	3.41247	3.10725	0.293782
122	6.23356	3.50258	3.21489	0.382164
123	6.0627	3.40408	3.08279	0.467498
124	6.13126	3.53304	3.04647	0.346233
125	6.06403	3.50834	3.18623	0.365037

## Sheet: 3
Test No	3
No	Length	Width	Thickness	Ventral sulcus depth
1	6.31161	3.4735	3.04867	0.331871
2	6.29682	3.59602	3.43753	0.476782
3	6.0194	3.24672	3.29671	0.357018
4	6.27689	3.30073	3.14034	0.411132
5	6.5067	3.87893	3.02716	0.371184
6	6.63088	3.63546	3.31247	0.458483
7	6.54657	3.45586	3.38514	0.593543
8	6.14469	3.24976	3.09506	0.408666
9	6.5516	3.38876	2.83832	0.483646
10	7.02901	3.71975	3.33458	0.51825
11	7.31594	3.48734	3.36625	0.356319
12	6.35868	3.50601	3.13831	0.435264
13	6.62067	3.58146	3.34063	0.396624
14	6.83252	3.52094	3.42533	0.431694
15	6.53387	3.51171	3.52918	0.454632
16	7.16537	3.80819	3.11168	0.343079
17	6.45011	3.44356	3.37321	0.312462
18	6.38152	3.47501	3.29995	0.403381
19	6.84549	3.51527	3.31251	0.404407
20	6.73468	3.44532	3.1041	0.553536
21	6.36968	3.43541	3.15947	0.454268
22	6.58719	3.77796	3.06421	0.496767
23	6.5549	3.52519	3.37967	0.576048
24	6.26461	3.44886	3.40475	0.379236
25	6.29669	3.46975	3.40645	0.381887
26	7.10777	3.55928	3.15039	0.348988
27	6.57715	3.56294	3.31153	0.244705
28	6.82044	3.76357	3.46474	0.33707
29	7.22253	3.48028	3.16915	0.374881
30	6.95168	3.47626	3.31451	0.381689
31	6.7769	3.51588	3.21405	0.261462
32	6.96307	3.74318	3.46767	0.259384
33	7.27268	3.50255	3.14305	0.292088
34	6.9717	3.83922	3.26361	0.28742
35	7.05404	3.62556	3.37357	0.285647
36	7.10313	3.59641	3.18078	0.386137
37	7.16595	3.70508	3.17133	0.361636
38	7.00857	3.74402	3.22929	0.308832
39	7.08933	3.74087	3.32989	0.504643
40	7.43818	3.52141	3.12805	0.383068
41	6.99909	3.55488	3.26793	0.351577
42	7.1269	3.62461	3.2497	0.325279
43	7.08515	3.55118	3.07448	0.307784
44	6.66844	3.76211	3.28936	0.323557
45	6.94562	3.63091	3.30058	0.287485
46	7.12596	3.61538	3.40356	0.293041
47	7.13944	3.44309	3.15576	0.256224
48	7.36842	3.84641	3.50968	0.321758
49	6.61128	3.52977	3.20308	0.233247
50	7.11909	3.70303	3.27563	0.305624
51	6.41632	3.60214	3.24784	0.301278
52	7.20435	3.7283	3.31295	0.323903
53	7.08584	3.63958	3.19018	0.323212
54	7.57175	3.62339	3.41443	0.308988
55	6.93728	3.71276	3.42415	0.289905
56	6.4835	3.75719	3.51977	0.381101
57	6.79589	3.53895	3.20796	0.245112
58	7.35118	3.61766	3.21909	0.433346
59	7.56582	3.74309	3.47842	0.370537
60	7.01148	3.47424	3.07397	0.268243
61	7.38069	3.66866	3.444	0.491526
62	6.95517	3.56316	3.17366	0.329101
63	6.93806	3.64701	3.21389	0.270134
64	7.2266	3.77957	3.37751	0.301688
65	7.28984	3.75622	3.34316	0.34182
66	7.28695	3.62357	3.38845	0.472357
67	7.08674	3.57953	3.31841	0.322635
68	7.59213	3.69321	3.23569	0.488448
69	6.6154	3.60917	3.1891	0.286694
70	6.9297	3.68566	3.39801	0.260933
71	7.50012	3.74793	3.41944	0.470644
72	6.78126	3.89652	3.20261	0.354451
73	7.42699	3.62959	3.38603	0.33232
74	7.33423	3.58264	3.18952	0.554618
75	6.57123	3.44861	3.27219	0.278792
76	6.59377	3.68892	2.97966	0.37621
77	6.51092	3.38116	2.84885	0.369679
78	6.69749	3.31502	2.85694	0.504829
79	6.6825	3.39547	3.08963	0.46671
80	6.65993	3.56989	2.67307	0.513575
81	6.25282	3.32146	2.80134	0.376028
82	6.0998	3.26526	2.95501	0.381194
83	6.30483	3.40424	2.75749	0.52022
84	7.04668	3.67981	2.96218	0.426791
85	6.76342	3.52451	2.78632	0.671769
86	6.94848	3.22065	2.73667	0.34827
87	6.62549	3.44223	2.89308	0.424202
88	6.48791	3.39226	3.08879	0.265399
89	6.76543	3.45279	2.87728	0.422753
90	7.10663	3.60933	3.11747	0.302586
91	6.8721	3.76248	2.83345	0.402128
92	7.0324	3.70499	2.92014	0.472112
93	6.71895	3.68123	2.85381	0.461853
94	6.7444	3.43256	2.83763	0.40802
95	6.35116	3.53681	2.81337	0.457015
96	6.76685	3.77436	3.02454	0.575828
97	6.68285	3.38667	2.90064	0.380404
98	6.99826	3.49842	3.06143	0.383983
99	6.51081	3.59168	2.81443	0.342201
100	7.06099	3.54596	2.9751	0.371558
101	6.10288	3.56151	3.21798	0.376813
102	6.53623	3.71834	3.04973	0.388072
103	6.30862	3.66707	3.30512	0.430291
104	6.26065	3.78465	3.32674	0.51483
105	6.11862	3.52949	3.29342	0.420234
106	6.12258	3.48615	3.34388	0.425931
107	6.11904	3.69427	3.37479	0.4323
108	6.08475	3.76521	3.26412	0.460065
109	6.13678	3.68414	3.27269	0.406283
110	6.29572	3.51293	3.25393	0.384804
111	6.47743	3.55625	3.43599	0.409123
112	6.20169	3.46319	3.26911	0.484434
113	6.32787	3.39333	3.23931	0.376183
114	6.70508	3.33974	3.3306	0.292135
115	6.39081	3.51623	3.16276	0.546404
116	6.38836	3.4056	3.18345	0.472661
117	6.48415	3.73608	3.27519	0.449995
118	6.5307	3.64179	3.4047	0.392311
119	6.11659	3.54405	3.21438	0.286198
120	6.0722	3.43183	3.18297	0.275381
121	6.38769	3.72099	3.54487	0.310623
122	6.29773	3.68689	3.39657	0.385021
123	6.17229	3.51813	3.27081	0.432506
124	6.19134	3.64957	3.23023	0.305629
125	6.22457	3.67426	3.27908	0.391127

## Sheet: 4
Test No	4
No	Length	Width	Thickness	Ventral sulcus depth
1	5.59839	3.29214	2.79448	0.318448
2	5.53715	3.41481	3.24713	0.534315
3	5.38546	3.03084	2.87907	0.217824
4	5.57144	3.05248	2.86978	0.48554
5	6.07465	3.54981	2.58746	0.372599
6	7.06232	3.40352	3.07036	0.51205
7	5.70032	3.36414	3.13924	0.548103
8	5.24597	3.10403	2.88499	0.390593
9	5.53226	3.09425	2.69965	0.525181
10	6.41275	3.48285	3.01545	0.553809
11	7.48144	3.2361	2.90653	0.338399
12	6.50281	3.2786	2.84858	0.466202
13	6.552	3.36045	3.03054	0.392123
14	6.08466	3.34506	3.09427	0.425922
15	5.86798	3.39622	3.35325	0.298539
16	6.46134	3.5199	2.84267	0.362335
17	6.12432	3.19895	2.98998	0.297982
18
19	6.50871	3.25935	3.14897	0.474697
20	6.14042	3.2344	2.85691	0.619848
21	5.58068	3.18824	2.86862	0.467259
22	5.79029	3.53414	2.85355	0.439673
23	5.8858	3.27976	3.17259	0.649635
24	5.71451	3.22525	3.21128	0.532793
25	5.49351	3.32594	3.25722	0.516988
26	6.36968	3.32984	2.8705	0.360411
27	5.69557	3.27253	2.97941	0.294147
28	6.09323	3.51153	3.07758	0.368057
29	6.15932	3.2429	2.97503	0.319219
30	6.11779	3.32496	2.76733	0.346801
31	6.74594	3.34269	2.95748	0.31051
32	6.13473	3.40945	3.07288	0.221355
33	6.4043	3.29567	2.92441	0.340556
34	5.94654	3.67141	2.96531	0.297218
35	6.1026	3.41134	3.17809	0.295008
36	6.56562	3.39048	2.90127	0.314324
37	7.38201	3.41133	2.93212	0.356494
38	7.09603	3.5093	2.9673	0.33764
39	6.32854	3.41425	3.05851	0.4986
40	6.26371	3.25027	2.85262	0.376163
41	5.90566	3.32528	2.87563	0.285179
42	6.24711	3.33371	3.0094	0.334972
43	7.28442	3.32702	2.8063	0.288646
44	6.88102	3.58236	3.04948	0.322502
45	6.49681	3.296	2.95645	0.322078
46	6.20129	3.34047	3.08142	0.328348
47	6.059	3.18888	2.89044	0.26592
48	6.36713	3.6754	3.30884	0.344952
49	5.82979	3.26873	3.0161	0.326102
50	6.32768	3.30679	3.0479	0.336184
51	5.861	3.39433	2.94916	0.329541
52	6.25585	3.50036	2.95962	0.311387
53	6.28198	3.39137	3.00429	0.322298
54	6.63185	3.4055	3.17935	0.318458
55	6.07217	3.39717	3.16334	0.290012
56	6.30148	3.57532	3.19618	0.292293
57	6.05808	3.26091	2.72385	0.251954
58	6.61633	3.40506	2.93146	0.422843
59	6.41085	3.43448	3.09739	0.446143
60	5.8078	3.25153	2.79194	0.329884
61	6.95197	3.3876	3.07578	0.426403
62	7.00685	3.32923	3.06669	0.338479
63	7.22345	3.40778	2.91592	0.294687
64	6.68429	3.55142	3.12349	0.377197
65	6.04718	3.67036	3.11073	0.332321
66	6.0908	3.38985	3.0589	0.381143
67	6.28067	3.35314	3.03669	0.281683
68	7.58939	3.41849	2.95727	0.48473
69
70	6.62426	3.40261	3.10907	0.241236
71	6.32364	3.53742	3.13466	0.374523
72	5.71227	3.65607	3.03226	0.336514
73	6.38504	3.38403	3.09117	0.275651
74	6.13895	3.39901	2.93835	0.458415
75	6.09307	3.24322	3.03706	0.278855
76	5.82523	3.37316	2.74803	0.412651
77	5.72074	3.25209	2.56074	0.381454
78	5.83811	3.12288	2.79975	0.497879
79	5.91254	3.14732	2.86295	0.310583
80	6.00054	3.29066	2.39813	0.435966
81	6.44258	3.09124	2.69965	0.403866
82	5.17397	3.04463	2.7709	0.406381
83	5.31816	3.20852	2.53328	0.539044
84	6.13246	3.47993	2.76677	0.430196
85	5.50193	3.35065	2.64505	0.604627
86	6.55221	3.06615	2.12943	0.104146
87	6.77905	3.29336	2.79107	0.413307
88	6.37905	3.17647	2.69831	0.269003
89	5.77741	3.35816	2.81832	0.396601
90	5.91075	3.40296	2.89798	0.37447
91	5.73792	3.55188	2.68543	0.383349
92	6.19247	3.57404	2.81964	0.363227
93	6.71752	3.45015	2.71622	0.456859
94	6.42561	3.24977	2.70239	0.456753
95	5.47493	3.38058	2.63055	0.474579
96	5.54392	3.5015	2.83387	0.448985
97	5.58307	3.23746	2.73519	0.44459
98	5.99222	3.3039	2.81085	0.422665
99	5.55186	3.27348	2.70463	0.291598
100	6.00751	3.41188	2.84439	0.402216
101	5.14307	3.37071	2.89873	0.435818
102	5.55263	3.44637	2.76536	0.413725
103	5.42019	3.46187	3.01012	0.484841
104	5.43603	3.56367	2.9594	0.552045
105	5.20044	3.35404	3.11664	0.571014
106	5.95491	3.21853	2.95719	0.38878
107	5.04406	3.48291	3.04031	0.409041
108	5.18816	3.61988	3.02363	0.467241
109	5.1631	3.35478	3.04969	0.369813
110	5.3713	3.33067	3.02668	0.401108
111	6.17163	3.25027	3.18481	0.416314
112	6.29474	3.2942	2.90954	0.551016
113	6.31816	3.16831	2.8975	0.416706
114	5.7729	3.14722	2.90859	0.270608
115	5.23332	3.3958	2.92237	0.465834
116	5.32622	3.2025	2.85334	0.515434
117	5.82567	3.49598	3.01374	0.459742
118	6.59849	3.41505	3.14287	0.413295
119	6.18265	3.24576	2.99704	0.375442
120	5.56184	3.12625	2.91518	0.311095
121	5.62296	3.38918	3.34706	0.32543
122	5.26661	3.50366	3.12364	0.428444
123	5.09427	3.32012	3.05117	0.446288
124	5.42062	3.39267	3.04499	0.305056
125	5.38838	3.36358	3.06953	0.483728

## Sheet: 5
Test No	5
No	Length	Width	Thickness	Ventral sulcus depth
1	5.67701	3.3279	2.81594	0.318514
2	5.71422	3.47153	3.24475	0.508698
3	5.10206	3.05211	2.8187	0.320797
4	5.67479	3.18606	2.90506	0.425972
5	5.86655	3.69726	2.79182	0.367842
6	6.60458	3.53208	3.21916	0.497629
7	5.88044	3.57829	3.18774	0.628241
8	5.41833	3.19064	2.88653	0.541572
9	5.45652	3.12228	2.74844	0.565742
10	6.0395	3.52973	3.08512	0.584418
11	6.97264	3.25559	2.88896	0.38118
12	6.66311	3.31473	2.85701	0.431624
13	6.62557	3.36197	2.93138	0.36893
14	5.91172	3.39559	3.34377	0.436602
15	6.29225	3.58746	2.91523	0.364814
16	5.44355	3.23808	3.10752	0.328395
17	6.04043	3.17655	3.08176	0.429097
18	6.58295	3.26333	3.11712	0.418947
19	6.99975	3.17785	2.97609	0.354527
20	6.29663	3.25238	2.85373	0.536431
21	6.0506	3.39871	2.89415	0.430767
22	5.63544	3.59113	2.93141	0.477066
23	5.74557	3.28846	3.14885	0.49616
24	5.46299	3.22693	3.2903	0.39992
25	5.71327	3.40074	3.1542	0.396055
26	6.3126	3.34439	2.83826	0.366334
27	5.7765	3.42672	3.02959	0.27759
28	6.26201	3.56432	3.24793	0.41617
29	6.86385	3.30369	3.06857	0.347782
30	6.8049	3.38913	3.01931	0.430438
31	6.918	3.37024	2.99083	0.305721
32	6.137	3.6161	3.32458	0.210768
33	6.10974	3.21193	2.92111	0.293176
34	6.09543	3.6733	3.0237	0.314334
35	6.52752	3.35594	2.97517	0.211234
36	6.44143	3.38862	3.10955	0.271445
37	6.57415	3.35337	2.96492	0.359252
38	7.28664	3.49053	2.96774	0.3803
39	7.42729	3.37529	2.97657	0.326232
40	6.57418	3.56409	3.20947	0.548286
41	6.49342	3.27824	2.93467	0.369523
42	5.93154	3.32506	2.9968	0.349614
43	6.40508	3.42399	3.0165	0.369424
44
45	6.74467	3.56631	3.08726	0.324857
46	6.58406	3.33347	3.00875	0.294161
47	6.06924	3.54366	3.13056	0.2923
48	6.19091	3.27625	2.90956	0.305624
49	6.70097	3.71827	3.30385	0.302498
50	6.26026	3.35651	3.03831	0.293517
51	5.87597	3.19657	3.0183	0.317117
52	6.48407	3.51566	3.06079	0.348971
53	6.25968	3.48507	2.95675	0.343202
54	6.98872	3.36538	3.07184	0.345269
55	6.56545	3.47046	3.14372	0.333285
56	6.29584	3.60334	2.95134	0.367633
57	6.09928	3.3241	2.95996	0.276734
58	6.43508	3.34375	2.95214	0.504396
59	6.69643	3.46527	3.07792	0.434311
60	6.12281	3.22346	2.827	0.311899
61	6.94781	3.43672	3.08105	0.373146
62	7.09138	3.3572	2.99137	0.355456
63	7.17613	3.31383	3.02022	0.292534
64	7.34583	3.57502	3.12141	0.306502
65	6.58454	3.71167	3.08307	0.330568
66	6.3399	3.4673	3.05579	0.420065
67	6.54322	3.43323	3.04131	0.305208
68	7.7735	3.38041	2.96758	0.499667
69	6.77776	3.58971	3.0321	0.278442
70	7.02733	3.43507	3.14472	0.27348
71	6.34353	3.55371	3.11381	0.389383
72	5.83402	3.60137	2.93957	0.370837
73	6.71686	3.40591	3.08194	0.335076
74	6.77487	3.2678	2.86826	0.513808
75	6.81179	3.21792	3.19652	0.296628
76	5.76856	3.51691	2.84905	0.494368
77	5.63128	3.21364	2.57624	0.345438
78	5.72473	3.20929	2.83212	0.516363
79	6.17327	3.29029	2.92735	0.424958
80	6.29132	3.38711	2.38068	0.507459
81	6.31614	3.22003	2.51598	0.448583
82	5.29997	3.19979	2.67948	0.369129
83	5.30654	3.28365	2.56108	0.614034
84	5.98627	3.51421	2.82545	0.311686
85	5.70642	3.43761	2.62838	0.563363
86	6.59574	3.15168	2.65153	0.400299
87
88	6.37795	3.27198	2.51885	0.327496
89	6.45798	3.40108	2.8688	0.397485
90	6.36249	3.47281	2.91963	0.388039
91	6.19507	3.63606	2.76637	0.435653
92	6.11196	3.58396	2.82177	0.444452
93
94	6.81941	3.27459	2.68566	0.445095
95	6.12318	3.4163	2.67468	0.465561
96	5.60913	3.55626	2.80317	0.530855
97	5.66102	3.29054	2.75481	0.425345
98	6.19015	3.35973	2.8975	0.377069
99	5.94694	3.35032	2.6502	0.358313
100	6.58064	3.33507	2.86186	0.346824
101	5.16868	3.36136	2.91256	0.351129
102	5.51431	3.5965	2.82516	0.40339
103	5.44968	3.46486	2.96845	0.455623
104	5.58685	3.67633	3.03886	0.541261
105	5.17177	3.31596	2.99676	0.567707
106	5.91094	3.26919	3.08162	0.391788
107	5.23182	3.4207	3.00493	0.489084
108	5.27547	3.54003	2.95877	0.509911
109	5.53274	3.51679	2.79615	0.435654
110	5.45533	3.4601	2.95383	0.399421
111	6.03584	3.34095	3.20011	0.358884
112	6.38988	3.20393	2.94082	0.513964
113	6.32199	3.18246	2.86354	0.375282
114	6.02775	3.14344	2.96661	0.274731
115	5.6326	3.50678	2.89444	0.458651
116	5.40034	3.19788	2.87876	0.448587
117	5.9735	3.47091	2.99275	0.439758
118	6.5933	3.45169	3.18362	0.453322
119	6.14768	3.25485	2.95825	0.274611
120	5.62005	3.19184	3.02832	0.296105
121	5.63535	3.38928	3.34477	0.321672
122	5.36899	3.43991	3.074	0.419057
123	5.16021	3.35286	3.0045	0.442198
124	5.61454	3.44786	3.05082	0.430532
125	5.55525	3.65124	3.07372	0.44711

## Sheet: 6
Test No	6
No	Length	Width	Thickness	Ventral sulcus depth
1	5.70176	3.25593	2.76558	0.311142
2	5.48245	3.3183	3.18876	0.466253
3	5.0596	3.01117	2.86178	0.268785
4	5.37913	3.00875	2.80995	0.303592
5	5.8723	3.53169	2.79072	0.35194
6	6.4768	3.32118	3.01131	0.498529
7	5.95368	3.31517	2.99401	0.585478
8	5.11687	3.02609	2.78728	0.513059
9	5.41866	2.98389	2.65474	0.404698
10	6.20462	3.44772	3.04912	0.582735
11	7.07768	3.19736	2.84289	0.346251
12	6.58225	3.23716	2.75227	0.534531
13	6.45116	3.3581	2.92529	0.39415
14	5.72427	3.28471	3.25276	0.401913
15	6.48486	3.51419	2.8553	0.34345
16	5.648	3.19527	2.93718	0.272437
17	6.06967	3.15626	3.06477	0.465036
18	6.58412	3.19563	3.13187	0.439301
19	6.7239	3.2948	3.0098	0.396776
20	6.16718	3.20069	2.77287	0.535521
21	5.64492	3.15023	2.84417	0.399308
22	5.51737	3.49808	2.82996	0.560937
23	5.81058	3.33906	3.10891	0.58235
24	5.5514	3.1772	3.02899	0.461138
25	5.50517	3.20095	3.18671	0.438828
26	6.28029	3.17958	2.40513	0.354249
27	5.67978	3.13443	1.86068	0.0455178
28	6.1295	3.33844	2.85411	0.349597
29	6.53627	3.29852	2.74058	0.337138
30	6.50424	3.0364	2.53515	0.417149
31	6.36856	3.13093	1.81572	0.00625017
32	6.31959	3.41879	2.54172	0.210003
33	6.37091	3.03715	2.7422	1.4719
34	5.88127	3.62372	2.95046	0.281655
35	6.14024	3.40802	3.05792	0.335034
36	6.22478	3.25972	2.95312	0.380473
37
38
39	7.11369	3.33208	2.91572	0.440513
40	6.55954	3.05586	2.85416	1.45653
41	5.99299	3.01541	2.80295	0.390608
42	6.28522	3.33834	2.93647	0.334261
43
44
45	6.88795	3.23185	3.06224	0.284544
46	6.23409	3.04969	2.52829	0.310863
47	6.15013	3.27937	2.8884	0.247207
48	6.76525	3.55197	3.05932	1.60225
49	5.94897	3.20571	2.62896	0.0138158
50	7.03455	3.13751	2.85131	0.256253
51	5.67171	3.30405	2.92103	0.30167
52	6.5861	3.49634	3.18255	0.381897
53	6.2374	3.43602	2.76128	0.366874
54	6.8723	3.40125	2.98846	0.30336
55	6.60355	3.47586	3.09889	0.354114
56	6.18541	3.44115	3.15675	0.24465
57	6.06214	3.32427	2.75548	0.260018
58	6.55741	3.37491	2.9698	0.401622
59	6.74558	3.53866	3.05021	0.415748
60	6.22342	3.25841	2.61464	0.389926
61	7.42267	3.37471	3.23732	0.507751
62	6.95436	3.28744	2.9548	0.29895
63
64	7.16396	3.60147	3.0814	0.400944
65	6.43834	3.68529	2.97902	0.312861
66	6.17049	3.3192	3.04033	0.363608
67	6.65773	3.45994	3.1671	0.349108
68
69
70	6.94642	3.44326	3.13528	0.274334
71	6.34782	3.64113	3.11927	0.404946
72	5.96422	3.42399	2.73599	0.272103
73	6.57902	3.45394	3.09635	0.276176
74	6.51661	3.19133	2.6878	0.466668
75	6.54609	3.1988	2.73487	2.04815
76	6.0706	3.50314	2.71474	0.348214
77	5.70247	3.20336	2.22738	0.328773
78	5.76004	3.14834	2.61691	0.502745
79	6.03991	3.18897	2.84118	0.426965
80	6.23618	3.30396	2.1062	0.511079
81	5.86902	3.19285	2.50852	0.329207
82	5.46945	3.18901	2.36256	0.401689
83	5.63095	3.08178	1.6804	0.235539
84	6.19221	3.4899	2.81454	0.428976
85	5.78102	3.42032	2.57807	0.552238
86	6.67914	3.1402	2.4756	0.347225
87
88	6.45908	3.17454	2.47679	0.290392
89	6.5853	3.33371	2.49903	0.410203
90	6.35054	3.44924	2.84353	0.357996
91	5.94411	3.58291	2.6513	0.470488
92	6.22657	3.551	2.79164	0.379796
93	7.10276	3.48735	2.71942	0.439802
94
95	6.32118	3.41241	2.61612	0.445911
96	5.65018	3.48644	2.72469	0.483765
97	5.76043	3.29985	2.72373	0.399477
98	6.21601	3.34778	2.91934	0.346326
99	5.74853	3.34743	2.66598	0.345684
100	6.99748	3.29532	2.82227	0.373754
101	5.2909	3.40249	2.99922	0.382016
102	5.60867	3.27178	2.87217	0.388199
103	5.2982	3.5332	2.98463	0.420775
104	5.21217	3.44491	3.10233	0.551318
105	5.52364	3.22912	3.10222	0.473287
106	5.80169	3.23759	2.85092	0.405574
107	5.60767	3.62733	3.03862	0.458462
108	5.31478	3.57741	2.87892	0.457503
109	5.21234	3.40045	3.06705	0.378935
110	5.24452	3.23194	2.9303	0.374086
111	6.20213	3.29493	3.09614	0.3876
112	6.34602	3.20393	3.05184	0.571443
113	6.66526	3.19631	3.00467	0.395254
114	6.03128	3.11231	3.00828	0.27118
115	5.22176	3.25378	2.86766	0.480777
116	5.47072	3.22838	2.88111	0.497379
117	5.96568	3.52449	2.96515	0.40942
118	6.59474	3.44348	3.15178	0.408279
119	6.44019	3.24218	2.95661	0.342154
120	5.61005	3.07763	2.95646	0.275283
121	5.51183	3.3871	3.38044	0.372539
122	5.58499	3.53851	3.16467	0.37936
123	5.15916	3.28764	2.95524	0.444148
124	5.39115	3.34428	3.04484	0.447105
125	5.71199	3.45775	2.99235	0.385333

## Sheet: 7
Test No	7
No	Length	Width	Thickness	Ventral sulcus depth
1	5.02528	3.13931	1.54706	0.0484496
2	5.329	3.31871	2.88346	0.473776
3	5.07401	2.96825	2.50129	0.349456
4	5.71767	3.00389	2.51592	0.392114
5	5.81782	3.46875	1.93376	0.000615739
6	5.61174	2.9599	2.0501	1.55717
7	5.38635	2.77814	1.53892	0.101261
8	5.07234	2.96379	2.55186	0.537025
9	5.95753	3.12098	2.25937	0.0205612
10	6.86299	3.2711	2.06925	1.54151
11	7.29326	3.19464	2.88008	0.325813
12	6.14028	3.03186	1.84395	0.231794
13	5.97587	3.26156	2.69927	0.402197
14	5.70991	3.4316	3.28349	0.536315
15	6.38462	3.18216	2.9533	0.33933
16	5.78165	3.07248	2.32116	0.262486
17	5.90479	3.13006	2.79481	0.477329
18	5.38581	2.97188	2.01444	0.0559806
19	6.89999	3.14948	3.10521	0.400027
20	6.51345	3.16114	2.48999	0.615596
21	5.85598	3.21767	2.26833	0.0347223
22	5.69257	3.47976	2.56776	0.453452
23	6.34772	3.2025	3.0768	0.555817
24	6.3369	3.04692	2.25856	0.0113183
25	5.55866	2.88227	2.34724	0.457797
26	6.27184	2.80902	1.88276	0.0333249
27	5.53809	2.81568	2.09215	1.33931
28	6.01847	3.22095	1.69505	0.233317
29	7.06145	3.11109	1.9884	1.68343
30	6.44176	2.82244	1.10002	0.0139191
31	6.4507	3.14256	1.79416	0.0395121
32
33	7.15182	3.12146	2.77987	0.313137
34	5.95842	3.51674	2.71242	0.0866782
35	6.14281	2.93243	2.36951	1.56939
36	7.26584	3.13859	1.99216	0.0639474
37
38	5.83444	2.93354	2.23558	1.6423
39	6.21044	3.4412	2.00168	0.0129165
40	6.43381	3.16891	2.90328	0.287193
41	6.03343	3.20951	2.81946	0.371667
42	6.42821	3.34625	2.84196	0.298216
43	7.07089	2.96039	2.21846	2.00715
44	6.57731	3.22827	2.69072	1.9677
45	6.70611	2.97634	2.19766	7.88773e-08
46	7.38235	3.35411	3.15509	0.344335
47	6.38978	2.95273	2.80831	0.29579
48	6.61947	3.57468	2.29829	2.08793
49	5.62835	3.09234	2.10325	4.82027e-08
50	6.50687	2.96597	2.15662	0.0491998
51	5.7306	2.84866	1.98779	1.58385
52	6.15608	2.64169	1.03662	0.0830815
53	5.82425	3.13188	1.26628	0.0171837
54	6.31564	3.01624	1.3557	0.0287086
55	6.3931	3.34211	2.01566	1.59788
56	5.49677	3.41173	2.49414	0.00174484
57	5.84077	3.1846	2.16816	0.0622144
58	6.40022	3.01152	2.18137	1.69156
59	6.73829	3.11047	2.04504	1.6603
60	7.02731	3.17409	2.46163	0.0238104
61
62	6.70265	2.61929	1.34346	0.0575335
63	6.68406	3.01443	2.11207	1.57563
64	6.44097	3.21256	2.92279	0.379441
65	5.73962	3.00778	1.23487	0.00604811
66	5.87403	3.00422	2.27234	1.02273
67
68	6.11365	3.42619	2.4697	0.0054818
69	6.35502	2.96864	2.25359	1.84106
70	6.73116	2.96517	2.3007	1.60865
71	6.02511	2.74985	1.42403	0.76171
72	5.73947	2.8759	2.48478	1.84229
73	6.55261	3.1645	2.35078	1.64889
74	7.53801	3.23451	1.80828	0.572442
75	6.24151	3.06563	2.96631	0.287718
76	5.87295	3.21833	2.90519	0.399912
77	5.66416	2.87994	1.19607	0.0216737
78	5.80276	3.08448	2.19376	0.528642
79	5.95085	3.28125	2.92671	0.460846
80	6.02966	3.19378	1.57222	0.150606
81	5.3566	3.16533	1.7348	1.7165
82	5.34123	3.08586	2.11824	0.0190076
83	5.56288	3.22009	1.96717	0.590145
84	6.15238	3.18371	1.42348	0.00412778
85	6.48304	3.31525	2.59284	0.662539
86	7.08907	3.02252	2.851	0.389223
87	6.68212	3.29246	2.08609	0.115128
88	6.37701	2.8727	2.31205	0.346734
89	5.95051	3.24322	2.63977	0.353042
90	6.2294	3.48634	2.75937	0.422657
91	5.85973	3.45845	1.32481	8.06239e-09
92	5.74962	3.20812	1.7748	1.5499
93	5.65097	3.44869	1.98707	0.322633
94	6.01628	2.67932	1.54477	8.73365e-09
95	6.50714	3.35991	2.35099	0.478162
96	6.04104	3.60589	2.75684	0.645209
97	5.97947	3.32029	2.59263	0.40254
98	6.09555	3.15658	2.25645	1.92149
99	6.49033	2.85788	2.78835	0.312981
100	6.58109	3.04801	2.78033	0.359051
101	4.90543	3.41554	2.69807	0.46249
102	5.4806	3.13113	2.49137	0.371662
103	5.45918	3.37897	2.23744	0.111291
104	6.04549	3.39737	2.75694	0.479416
105	5.89384	3.18249	2.66009	0.474825
106	5.35244	2.96199	2.11293	1.59828
107	5.88496	3.40436	2.36913	0.11589
108	5.50597	3.2322	2.74207	0.410674
109	5.36381	3.43416	2.8201	0.353376
110	5.6615	3.36787	2.90908	0.393823
111	5.98261	3.18001	2.85326	0.413289
112	6.50027	3.15437	2.99108	0.510557
113	5.16285	2.78286	2.30425	1.21777
114	5.73498	3.05951	2.94625	0.271093
115	5.57262	3.34457	2.74662	0.432067
116	5.56058	3.10281	2.76006	0.439893
117	5.64216	3.45417	2.99771	0.40745
118	6.03079	3.29714	3.30282	0.408921
119	5.751	2.93295	2.76446	0.322333
120	5.97073	3.01418	2.34099	0.872149
121	6.00119	3.40611	2.95172	0.165313
122	5.45913	3.53228	3.16656	0.4174
123	5.53692	3.00841	2.75104	1.08942
124	5.41082	3.10635	2.96457	0.412958
125	5.0698	2.71252	2.40332	1.67248e-08

## Sheet: 8
Test No	8
No	Length	Width	Thickness	Ventral sulcus depth
1	5.38303	3.16468	2.84104	0.359782
2	5.42213	3.29975	3.33867	0.390107
3	5.71902	3.05252	2.64323	0.306261
4	5.67244	2.96463	2.75166	0.395208
5	6.15155	3.57888	2.80998	0.365428
6	6.03509	3.27107	2.18877	0.477535
7	6.47678	3.35404	2.89583	0.607432
8	5.5124	3.2155	2.80822	0.310237
9	5.32291	3.03353	2.66283	0.569486
10	6.02382	3.42849	3.05333	0.482373
11	6.70983	3.19547	2.92774	0.340415
12	6.30212	3.25495	2.77483	0.414783
13	6.34895	3.23344	3.10943	0.440251
14	6.07057	3.26783	3.06782	0.351598
15	5.84598	3.28715	3.28096	0.429308
16	6.41024	3.49025	2.83987	0.308936
17	6.2715	3.14836	2.95153	0.297107
18	5.76544	3.1038	3.01816	0.417301
19	6.1895	3.18402	3.19578	0.473433
20	6.59522	3.16298	2.83487	0.546594
21	6.19741	3.12004	2.8286	0.412552
22	5.85897	3.57159	2.85954	0.53108
23	6.11399	3.21265	3.22046	0.482918
24	5.5832	3.15849	3.09904	0.272727
25	5.42144	3.28229	2.73491	0.940185
26	6.99428	3.26252	2.83864	0.317161
27	6.22816	3.25105	2.99525	0.273576
28	6.36571	3.37187	3.08114	0.3693
29	6.53028	3.13771	2.94161	0.356907
30	6.44562	3.2303	3.03983	0.414024
31	6.3047	3.22483	2.88957	0.30548
32	6.61881	3.44967	3.26952	0.245306
33	6.45518	3.17171	2.83481	0.327554
34	5.92561	3.51544	3.08779	0.249423
35	6.56335	3.33984	3.09098	0.287102
36	6.40718	3.2801	2.94607	0.313514
37	6.91538	3.39877	2.94145	0.345433
38	5.98191	3.2532	2.95729	0.31883
39	6.00667	3.36349	2.95111	0.454688
40	6.34567	3.18798	2.87076	0.379468
41	6.34924	3.26609	2.93447	0.370032
42	6.13231	3.31358	2.99969	0.401784
43	6.32205	3.22594	2.7731	0.31096
44	6.34173	3.41276	2.97428	0.305855
45	6.64582	3.2017	2.99507	0.269758
46	6.52499	3.28868	3.08132	0.287954
47	6.54082	3.13463	2.86678	0.272792
48	6.44177	3.58264	3.25689	0.259739
49	5.84913	3.21253	2.98278	0.334748
50	6.22947	3.2158	2.87779	0.236589
51	5.27878	3.24862	2.84861	0.320575
52	5.93863	3.36651	2.92895	0.352818
53	5.80994	3.29104	2.89807	0.288536
54	6.73351	3.24682	3.06116	0.301769
55	6.6191	3.51916	2.91467	0.272614
56	5.92497	3.4386	2.75784	0.35566
57	6.33697	3.20723	2.89516	0.245241
58	6.677	3.29397	2.9073	0.478326
59	6.523	3.48261	3.01399	0.36787
60	5.90455	3.14181	2.77724	0.341153
61	6.74541	3.3044	3.08281	0.442588
62	6.85705	3.28045	2.97468	0.321263
63	5.80915	3.1738	3.18589	0.262576
64	6.03498	3.49228	3.04425	0.358445
65	6.05036	3.62425	3.03603	0.352882
66	5.903	3.28842	3.05068	0.435752
67	6.1097	3.29777	3.04316	0.264
68	6.76639	3.32708	2.9628	0.430943
69	6.24147	3.58717	2.92726	0.316291
70	6.78262	3.34606	3.06522	0.27246
71	6.8639	3.46904	3.06169	0.44519
72	5.9258	3.56653	2.92569	0.340033
73	6.32946	3.36827	3.09799	0.333005
74	6.34692	3.32906	2.99933	0.374005
75	5.79171	3.13003	2.91356	0.192811
76	5.9816	3.41048	2.75172	0.417322
77	6.27435	3.09932	2.64324	0.367154
78	5.69397	3.12303	2.72647	0.416158
79	5.952	3.16813	2.80591	0.437708
80	6.20006	3.32835	2.40943	0.487909
81	5.7643	3.11018	2.54372	0.350306
82	5.70927	3.00256	2.85681	0.322045
83	5.56767	3.22782	2.51653	0.548249
84	6.01957	3.46872	2.70618	0.422899
85	6.21973	3.35157	2.59542	0.617109
86	6.24265	3.26295	2.58382	0.355815
87	6.45356	3.2568	2.45156	0.386566
88	6.37135	3.12726	2.88105	0.302064
89	5.6675	3.18337	2.59347	0.396241
90	6.16882	3.41124	2.82248	0.344264
91	6.37591	3.52191	2.65398	0.512197
92	6.07446	3.54123	2.6665	0.355726
93	5.80124	3.47735	2.71811	0.426473
94	6.24681	3.33598	2.65955	0.473289
95	6.0168	3.32624	2.59944	0.484921
96	6.25843	3.43869	2.73414	0.582907
97	5.92491	3.23671	2.69946	0.382737
98	5.99338	3.26802	2.80638	0.316849
99	6.53114	3.4641	2.54542	0.117481
100	6.00593	3.12781	2.88111	0.34664
101	5.2451	3.38661	2.872	0.497427
102	5.61981	3.47917	2.83012	0.377366
103	5.41022	3.29826	2.76507	0.474088
104	5.88583	3.48341	2.99038	0.522851
105	6.02864	3.2455	3.03062	0.439018
106	5.797	3.23749	3.03322	0.382261
107	6.00676	3.50922	3.203	0.435795
108	5.75732	3.55952	3.02688	0.384528
109	5.23606	3.33299	2.97332	0.394821
110	5.58059	3.26335	2.94767	0.404993
111	6.11262	3.26542	3.09272	0.410796
112	6.47506	3.19188	2.939	0.549273
113	5.3046	3.14766	3.05113	0.364943
114	5.80166	3.1175	3.04271	0.265541
115	5.32664	3.2851	2.88194	0.431102
116	5.54972	3.16221	2.80008	0.473573
117	5.75466	3.53822	2.97684	0.482438
118	6.12595	3.45551	3.17991	0.394147
119	5.64331	3.27461	3.07232	0.340812
120	5.76221	3.13404	2.84538	0.309314
121	6.11954	3.27325	3.23623	0.368041
122	5.57788	3.46169	3.0991	0.411801
123	5.33873	3.2851	2.96337	0.443301
124	5.57107	3.38295	2.92664	0.431472
125	5.05418	3.38087	2.96535	0.429359

## Sheet: 9
Test No	9
No	Length	Width	Thickness	Ventral sulcus depth
1	5.51752	3.25287	2.86467	0.33021
2	5.69343	3.46302	3.24184	0.501525
3	5.61194	3.00316	2.80532	0.291523
4	5.5558	3.06554	2.94103	0.4873
5	5.94257	3.66278	2.93528	0.365854
6	5.94555	3.52447	3.43439	0.571788
7	5.95333	3.41262	3.20465	0.590024
8	5.82773	3.25357	2.85494	0.320572
9	5.66314	3.15254	2.9592	0.478292
10	6.83662	3.51685	3.09711	0.482756
11	7.17753	3.25312	2.95944	0.344951
12	6.21194	3.32085	2.98592	0.452558
13	6.03991	3.38031	3.03544	0.325981
14	5.76152	3.45831	3.29022	0.44615
15	6.45442	3.56577	2.9112	0.297419
16	6.83656	3.26123	2.86819	0.310941
17	6.44192	3.2039	3.02439	0.493603
18	5.60864	3.31426	3.00826	0.516013
19	6.755	3.32672	3.05142	0.364317
20	6.61318	3.25537	2.85621	0.57176
21	5.73623	3.22924	2.92474	0.358217
22	6.36915	3.57187	2.8705	0.435154
23	6.08393	3.35771	3.22552	0.560567
24	6.18822	3.21594	3.07719	0.291116
25	5.69198	3.36271	3.03122	0.401017
26	6.64044	3.36667	2.83475	0.32226
27	6.03352	3.39251	3.07726	0.267553
28	6.28531	3.68771	3.11529	0.443323
29	6.40899	3.2543	3.03454	0.338911
30	6.27397	3.24197	3.07195	0.420755
31	6.11093	3.22142	2.99466	0.287528
32	6.32718	3.54945	3.08352	0.270321
33	6.34871	3.26445	2.93082	0.350528
34	6.2783	3.63793	3.08255	0.279207
35	7.00794	3.27585	2.97752	0.288273
36	7.11366	3.34797	2.89305	0.33189
37	7.23637	3.47019	2.96143	0.425756
38	6.41344	3.44802	3.01617	0.360602
39	6.08822	3.48655	2.80737	0.453971
40	6.32557	3.393	2.87789	0.384629
41	5.56118	3.35317	3.00736	0.396649
42	6.03725	3.56169	2.76582	0.373065
43	5.80753	3.35477	2.86851	0.292219
44	6.82955	3.48969	3.05034	0.3469
45	6.46394	3.37214	3.27056	0.303737
46	5.75758	3.51661	3.13506	0.292665
47	5.62241	3.31868	2.92683	0.274669
48	6.54572	3.77866	3.10094	0.333682
49	6.38983	3.33635	2.83024	0.310165
50	6.20791	3.33487	2.90575	0.35382
51	5.56286	3.37872	2.9865	0.348905
52	6.35716	3.34329	3.02738	0.298046
53	6.16197	3.44646	2.89373	0.329318
54	7.38384	3.31065	3.05513	0.314483
55	7.34839	3.42016	3.13606	0.276939
56	6.8308	3.44904	2.85863	0.299789
57	7.01367	3.25664	2.94647	0.234714
58	7.09828	3.30788	2.96115	0.437146
59	6.50523	3.42081	3.06841	0.350336
60	6.07226	3.21138	2.84885	0.339244
61	7.51915	3.35373	3.09803	0.431874
62
63	5.82673	3.09918	3.00868	0.281138
64	6.3614	3.56171	3.13077	0.358534
65	6.37857	3.77941	3.10616	0.337493
66	6.15141	3.32665	3.11559	0.417726
67	6.3307	3.35155	3.09014	0.283702
68	7.12842	3.34205	2.98237	0.450546
69	6.72278	3.48661	2.72347	0.271089
70	7.12892	3.16983	3.35034	0.252475
71	7.31914	3.48543	3.10702	0.417571
72	6.06149	3.66217	3.012	0.322786
73	6.4711	3.38689	2.84927	0.272247
74	6.66273	3.35214	2.76857	0.462965
75	5.72922	3.04957	2.82716	0.357395
76	5.84785	3.46729	2.80753	0.397785
77	6.00783	3.08095	2.22371	0.360411
78	5.85479	3.12633	2.61146	0.51163
79	5.96569	3.08257	2.94736	0.464248
80	6.1819	3.37164	2.05821	0.434172
81	5.39833	3.19963	2.36596	0.417265
82	5.49064	3.15558	2.58983	0.450451
83	5.54543	3.05842	2.6144	0.439668
84	6.46282	3.48534	2.77996	0.440589
85	6.49988	3.40292	2.6314	0.519937
86	6.95582	3.13059	2.65421	0.300401
87	6.55422	3.02583	2.32558	0.473621
88	6.25711	3.22876	2.60397	0.294954
89	5.89572	3.07113	2.67029	0.451701
90	6.30918	3.21233	2.92549	0.394184
91	6.12846	3.91218	2.70706	0.413824
92	6.17613	3.90175	2.81746	0.454019
93	5.84035	3.31511	2.78435	0.398171
94	6.60598	3.181	2.84636	0.418553
95	6.14912	3.40039	2.70724	0.494719
96	5.60417	3.50577	2.74125	0.523248
97	5.78991	3.25734	2.74297	0.42172
98	6.09488	3.37432	2.88557	0.320817
99	6.54826	3.29453	2.66195	0.391027
100	6.5386	3.17071	2.8371	0.398351
101	4.82151	3.19655	2.91088	0.425643
102	5.48204	3.35932	2.79515	0.428816
103	5.21403	3.31735	3.03445	0.48763
104	5.73229	3.39978	2.98334	0.520762
105	5.75941	3.06468	2.76365	0.545095
106	5.4387	3.12345	3.02477	0.42187
107	5.92967	3.45093	3.15137	0.463031
108	5.5697	3.46447	2.91174	0.480855
109	5.16663	3.33071	3.03476	0.405255
110	5.30015	3.14684	2.97617	0.418503
111	5.91519	3.29036	3.20002	0.338491
112	6.03955	3.19419	3.08785	0.540786
113	5.31022	3.0392	3.04566	0.379554
114	5.78758	2.86607	2.90991	0.276817
115	5.38065	3.31424	2.87056	0.448646
116	5.50994	3.09831	2.88484	0.491449
117	5.68767	3.45269	2.99814	0.455136
118	6.00272	3.32561	3.14398	0.428566
119	5.82211	3.17029	3.00423	0.320094
120	5.91938	3.08151	2.98536	0.282694
121	6.00854	3.45595	3.28171	0.327469
122	5.4836	3.33346	3.15969	0.384951
123	5.50202	3.21396	3.0495	0.405286
124	5.49581	3.20127	3.09409	0.417137
125	5.48916	3.41956	3.06492	0.381038

## Sheet: 10
Ground Truth
No	Length	Width	Thickness	Ventral sulcus depth
1	6.46	3.34	2.95	0.3554
2	6.49	3.66	3.61	0.5146
3	6.14	3.3	3.38	0.377
4	6.42	3.33	3.08	0.4415
5	6.42	3.98	3.06	0.4002
6	6.86	3.69	3.23	0.4829
7	6.67	3.37	3.44	0.6262
8	6.23	3.13	3.11	0.4354
9	6.33	3.29	2.78	0.501
10	7.02	3.73	3.19	0.5448
11	7.27	3.62	3.55	0.3813
12	6.68	3.62	3.06	0.4593
13	6.8	3.68	3.22	0.4139
14	6.66	3.53	3.57	0.4582
15	6.49	3.47	3.57	0.4693
16	7.36	3.87	3.11	0.3573
17	6.63	3.48	3.28	0.3285
18	6.5	3.53	3.38	0.4169
19	6.95	3.63	3.24	0.435
20	6.87	3.53	3.03	0.5946
21	6.52	3.49	3.13	0.4828
22	6.64	3.74	3.01	0.5208
23	6.73	3.62	3.4	0.6066
24	6.52	3.51	3.35	0.3963
25	6.41	3.61	3.33	0.41
26	7.29	3.58	3.04	0.373
27	6.68	3.58	3.26	0.2621
28	6.92	3.86	3.36	0.3546
29	7.15	3.55	3.18	0.396
30	7.03	3.55	3.28	0.3944
31	6.8	3.65	3.16	0.2688
32	7.09	3.68	3.36	0.2716
33	7.09	3.56	3.1	0.3126
34	6.71	3.89	3.17	0.3071
35	7.05	3.67	3.28	0.2952
36	6.88	3.65	3.1	0.4137
37	7.14	3.66	3.1	0.371
38	6.97	3.78	3.17	0.3201
39	7	3.71	3.19	0.5256
40	7.09	3.56	3.06	0.4098
41	6.73	3.54	3.15	0.372
42	7.01	3.67	3.18	0.3385
43	7.12	3.64	3.03	0.3294
44	6.76	3.71	3.16	0.3345
45	6.91	3.7	3.16	0.3002
46	7.01	3.71	3.38	0.3054
47	7.21	3.49	3.09	0.2643
48	7.39	3.71	3.43	0.3417
49	6.88	3.62	3.26	0.2449
50	7.23	3.65	3.15	0.328
51	6.7	3.68	3.16	0.3123
52	7.37	3.84	3.2	0.3493
53	7.03	3.62	3.11	0.3415
54	7.58	3.63	3.38	0.3179
55	7.09	3.74	3.34	0.3037
56	6.57	3.82	3.44	0.4031
57	6.85	3.61	3.13	0.2514
58	7.34	3.67	3.18	0.4456
59	7.37	3.69	3.34	0.3824
60	6.87	3.53	3	0.2799
61	7.54	3.7	3.42	0.5099
62	6.98	3.62	3.13	0.3375
63	7.05	3.68	3.16	0.2875
64	7.31	3.9	3.26	0.31
65	7.07	3.67	3.27	0.3617
66	7	3.69	3.24	0.4952
67	7.11	3.67	3.24	0.3438
68	7.44	3.69	3.21	0.5219
69	6.62	3.56	3.08	0.2984
70	6.98	3.56	3.27	0.2774
71	7.3	3.84	3.38	0.4989
72	6.7	3.87	3.14	0.3659
73	7.4	3.64	3.31	0.3573
74	7.48	3.54	3.06	0.5854
75	6.87	3.53	3.21	0.2961
76	6.88	3.78	3.01	0.3869
77	6.66	3.47	2.87	0.3926
78	6.66	3.39	2.94	0.5426
79	6.68	3.45	3.08	0.493
80	6.6	3.66	2.74	0.5401
81	6.45	3.41	2.84	0.3882
82	6.13	3.33	2.83	0.4094
83	6.29	3.46	2.75	0.5369
84	6.83	3.72	2.97	0.4548
85	6.48	3.6	2.74	0.7157
86	6.86	3.34	2.7	0.3646
87	6.65	3.52	2.87	0.448
88	6.58	3.46	2.95	0.2858
89	6.66	3.57	3.01	0.4537
90	7.09	3.7	3.05	0.3132
91	6.73	3.68	2.95	0.4261
92	6.84	3.82	2.96	0.4948
93	6.61	3.7	2.85	0.4944
94	6.56	3.51	2.79	0.4322
95	6.18	3.65	2.77	0.4801
96	6.54	3.85	3.1	0.5935
97	6.668	3.52	2.89	0.4071
98	6.97	3.6	3.04	0.3955
99	6.65	3.64	2.83	0.3515
100	7.17	3.6	2.99	0.3919
101	6.24	3.7	3.18	0.3867
102	6.51	3.72	3.05	0.4065
103	6.4	3.66	3.24	0.4507
104	6.33	3.76	3.29	0.5491
105	6.25	3.49	3.29	0.4291
106	6.38	3.56	3.24	0.4408
107	6.25	3.73	3.32	0.4463
108	6.31	3.84	3.19	0.4847
109	6.2	3.55	3.15	0.4264
110	6.33	3.58	3.17	0.3998
111	6.54	3.67	3.37	0.4313
112	6.46	3.56	3.19	0.5196
113	6.46	3.52	3.17	0.3962
114	6.7	3.42	3.19	0.3109
115	6.23	3.59	3.12	0.5837
116	6.27	3.49	3.08	0.491
117	6.55	3.74	3.23	0.4794
118	6.74	3.79	3.38	0.4059
119	6.2	3.56	3.21	0.2976
120	6.21	3.48	3.13	0.2833
121	6.54	3.71	3.47	0.3286
122	6.33	3.73	3.31	0.4111
123	6.23	3.56	3.23	0.4476
124	6.41	3.68	3.17	0.3206
125	6.23	3.67	3.18	0.4055
