# Supplementary material for: An Intelligent Analysis Method for 3D Wheat Grain and Ventral Sulcus Traits Based on Structured Light Imaging
Source: Front Plant Sci. 2022 Apr 13;13:840908. doi: 10.3389/fpls.2022.840908 (PMC9044079; doi:10.3389/fpls.2022.840908)
Supplement: Supplementary Table 2 — The original data of structured light imaging, X-ray CT, and manual measurements of 125 wheat grains. [file Table_2.XLSX]

## Sheet: 1
StructureLight System value
Variety	Jimai 22
No	Length	Width	Thickness	Ventral sulcus depth	Slice area	Slice perimeter
1	6.31161	3.4735	3.04867	0.33187	9.25332	11.3252
2	6.29682	3.59602	3.43753	0.53678	11.0725	12.4434
3	6.0194	3.24672	3.29671	0.35702	9.14231	11.2018
4	6.27689	3.30073	3.14034	0.41113	9.12325	11.3274
5	6.5067	3.87893	3.02716	0.42118	10.3655	12.1216
6	6.63088	3.63546	3.31247	0.45848	10.7743	12.3178
7	6.54657	3.45586	3.38514	0.59354	10.2751	12.2059
8	6.14469	3.24976	3.09506	0.40867	8.87109	11.1612
9	6.5516	3.38876	2.83832	0.48065	8.5838	11.2383
10	7.02901	3.71975	3.33458	0.51825	11.2496	12.7219
11	7.31594	3.48734	3.36625	0.35632	10.0536	11.6891
12	6.35868	3.50601	3.13831	0.46526	9.98105	11.759
13	6.62067	3.58146	3.34063	0.39662	10.6185	12.0417
14	6.83252	3.52094	3.42533	0.42469	10.6492	12.1229
15	6.53387	3.51171	3.52918	0.44463	10.9468	12.352
16	7.16537	3.80819	3.11168	0.36308	10.6714	12.3716
17	6.45011	3.44356	3.37321	0.31246	10.2638	11.8748
18	6.38152	3.47501	3.29995	0.39338	10.0244	11.8145
19	6.84549	3.51527	3.31251	0.40441	10.4987	12.1381
20	6.73468	3.44532	3.1041	0.61354	9.71693	11.9652
21	6.36968	3.43541	3.15947	0.45027	9.83055	11.8241
22	6.58719	3.77796	3.06421	0.49277	10.0332	12.172
23	6.5549	3.52519	3.37967	0.57605	10.7361	12.5644
24	6.26461	3.44886	3.40475	0.37924	10.1873	11.891
25	6.29669	3.46975	3.40645	0.38189	10.5355	12.1528

## Sheet: 2
StructureLight System value
Variety	Ji 5265
No	Length	Width	Thickness	Ventral sulcus depth	Slice area	Slice perimeter
1	7.10777	3.55928	3.15039	0.38899	10.3633	11.8606
2	6.57715	3.56294	3.31153	0.2677	10.6016	11.885
3	6.82044	3.76357	3.46474	0.33007	11.7647	12.6699
4	7.22253	3.48028	3.16915	0.37488	10.0313	11.7496
5	6.95168	3.47626	3.31451	0.40769	10.2031	11.8508
6	6.7769	3.51588	3.21405	0.27146	10.6465	11.9121
7	6.96307	3.74318	3.46767	0.28238	11.6748	12.4871
8	7.27268	3.50255	3.14305	0.29209	10.4026	11.7972
9	6.9717	3.83922	3.26361	0.28742	11.2022	12.4589
10	7.05404	3.62556	3.37357	0.30665	10.7567	12.0328
11	7.10313	3.59641	3.18078	0.42614	10.6472	12.1858
12	7.16595	3.70508	3.17133	0.35164	10.699	12.1141
13	7.00857	3.74402	3.22929	0.30883	11.2552	12.3475
14	7.08933	3.74087	3.32989	0.54464	11.5393	12.7586
15	7.43818	3.52141	3.12805	0.38307	10.4624	12.0052
16	6.99909	3.55488	3.26793	0.35158	10.1841	11.7908
17	7.1269	3.62461	3.2497	0.32528	10.7068	12.0161
18	7.08515	3.55118	3.07448	0.30778	10.2845	11.7761
19	6.66844	3.76211	3.28936	0.32356	11.0524	12.3582
20	6.94562	3.63091	3.30058	0.28749	10.8023	12.0456
21	7.12596	3.61538	3.40356	0.30304	11.0166	12.1645
22	7.13944	3.44309	3.15576	0.27622	9.99493	11.5248
23	7.36842	3.84641	3.50968	0.32176	11.8649	12.7153
24	6.61128	3.52977	3.20308	0.23325	10.3976	11.8187
25	7.11909	3.70303	3.27563	0.30562	10.4269	11.9024

## Sheet: 3
StructureLight System value
Variety	Luyuan 118
No	Length	Width	Thickness	Ventral sulcus depth	Slice area	Slice perimeter
1	6.41632	3.60214	3.24784	0.30128	10.7802	12.186
2	7.20435	3.7283	3.31295	0.3239	11.6127	12.4915
3	7.08584	3.63958	3.19018	0.32321	10.9322	12.1971
4	7.57175	3.62339	3.41443	0.32899	11.3137	12.2952
5	6.93728	3.71276	3.42415	0.32191	11.1877	12.2632
6	6.4835	3.75719	3.51977	0.3811	11.8926	12.7486
7	6.79589	3.53895	3.20796	0.27011	10.407	11.8298
8	7.35118	3.61766	3.21909	0.46135	10.8935	12.3337
9	7.56582	3.74309	3.47842	0.41054	12.0921	12.8109
10	7.01148	3.47424	3.07397	0.29224	9.97959	11.5674
11	7.38069	3.66866	3.444	0.54153	11.476	12.7758
12	6.95517	3.56316	3.17366	0.3491	10.6255	12.0464
13	6.93806	3.64701	3.21389	0.30513	10.8606	12.0386
14	7.2266	3.77957	3.37751	0.30169	11.5908	12.5077
15	7.28984	3.75622	3.34316	0.34182	11.3186	12.4767
16	7.28695	3.62357	3.38845	0.47236	10.6657	12.2377
17	7.08674	3.57953	3.31841	0.35263	10.9974	12.1439
18	7.59213	3.69321	3.23569	0.53045	11.0684	12.4716
19	6.6154	3.60917	3.1891	0.31069	10.989	12.1057
20	6.9297	3.68566	3.39801	0.29093	11.0254	12.1571
21	7.50012	3.74793	3.41944	0.47064	11.6812	12.7508
22	6.78126	3.89652	3.20261	0.37445	10.9962	12.2861
23	7.42699	3.62959	3.38603	0.38232	10.9799	12.2708
24	7.33423	3.58264	3.18952	0.59462	10.2665	12.1948
25	6.57123	3.44861	3.27219	0.30879	10.334	11.8103

## Sheet: 4
StructureLight System value
Variety	Jinchun 6
No	Length	Width	Thickness	Ventral sulcus depth	Slice area	Slice perimeter
1	6.59377	3.68892	2.97966	0.39621	9.77136	11.7512
2	6.51092	3.38116	2.84885	0.36968	8.59437	10.9565
3	6.69749	3.31502	2.85694	0.50483	7.98885	10.8674
4	6.6825	3.39547	3.08963	0.46671	9.51378	11.6453
5	6.65993	3.56989	2.67307	0.56358	8.29114	11.2326
6	6.25282	3.32146	2.80134	0.40603	8.01674	10.7323
7	6.0998	3.26526	2.95501	0.38119	8.42758	10.8727
8	6.30483	3.40424	2.75749	0.52022	8.54505	11.161
9	7.04668	3.67981	2.96218	0.46679	9.93439	11.7977
10	6.76342	3.52451	2.78632	0.67177	8.56112	11.5879
11	6.94848	3.22065	2.73667	0.34827	7.93415	10.5258
12	6.62549	3.44223	2.89308	0.4202	8.89618	11.3857
13	6.48791	3.39226	3.08879	0.2774	8.23533	10.6918
14	6.76543	3.45279	2.87728	0.42275	8.88549	11.2605
15	7.10663	3.60933	3.11747	0.32259	10.1881	11.8744
16	6.8721	3.76248	2.83345	0.40213	9.80586	11.8499
17	7.0324	3.70499	2.92014	0.47211	9.74157	11.9904
18	6.71895	3.68123	2.85381	0.51085	9.28731	11.648
19	6.7444	3.43256	2.83763	0.40802	7.734	10.6627
20	6.35116	3.53681	2.81337	0.45701	9.00773	11.4631
21	6.76685	3.77436	3.02454	0.56583	9.66401	12.0288
22	6.68285	3.38667	2.90064	0.3804	9.15742	11.2523
23	6.99826	3.49842	3.06143	0.39698	9.80942	11.6606
24	6.51081	3.59168	2.81443	0.3322	9.10867	11.308
25	7.06099	3.54596	2.9751	0.37056	8.5822	10.9346

## Sheet: 5
StructureLight System value
Variety	Jingmai 163
No	Length	Width	Thickness	Ventral sulcus depth	Slice area	Slice perimeter
1	6.10288	3.56151	3.21798	0.36681	10.3203	11.9475
2	6.53623	3.71834	3.04973	0.43007	10.0852	11.9172
3	6.30862	3.66707	3.30512	0.43029	10.6751	12.1844
4	6.26065	3.78465	3.32674	0.51483	11.0495	12.5751
5	6.11862	3.52949	3.29342	0.41023	10.3309	12.0307
6	6.12258	3.48615	3.34388	0.46093	10.0837	11.9625
7	6.11904	3.69427	3.37479	0.4523	11.1451	12.5312
8	6.08475	3.76521	3.26412	0.46006	11.1719	12.56
9	6.13678	3.68414	3.27269	0.40028	10.4008	12.0493
10	6.29572	3.51293	3.25393	0.4148	10.2933	11.9281
11	6.47743	3.55625	3.43599	0.40912	10.7093	12.1222
12	6.20169	3.46319	3.26911	0.54443	10.2528	12.0613
13	6.32787	3.39333	3.23931	0.37618	9.77916	11.5933
14	6.70508	3.33974	3.3306	0.29213	9.15414	11.3107
15	6.39081	3.51623	3.16276	0.5464	9.8435	11.8939
16	6.38836	3.4056	3.18345	0.47266	9.71918	11.8142
17	6.48415	3.73608	3.27519	0.5	10.6432	12.1854
18	6.5307	3.64179	3.4047	0.43231	11.2376	12.4855
19	6.11659	3.54405	3.21438	0.31198	10.1068	11.8235
20	6.0722	3.43183	3.18297	0.30038	9.41228	11.2517
21	6.38769	3.72099	3.54487	0.31062	11.0003	12.7747
22	6.29773	3.68689	3.39657	0.38502	10.9846	12.3551
23	6.17229	3.51813	3.27081	0.43251	10.0717	11.892
24	6.19134	3.64957	3.23023	0.30563	10.755	12.2095
25	6.22457	3.67426	3.27908	0.38113	10.5883	12.0795

## Sheet: 6
CT System value
Variety	Jimai 22
No	Length	Width	Thickness
1	6.35262	3.40955	3.03615
2	6.42728	3.73648	3.53639
3	5.99712	3.39871	3.26152
4	6.20456	3.3965	3.16279
5	6.34659	3.98162	3.13637
6	6.69061	3.71561	3.31123
7	6.61301	3.48371	3.55481
8	6.00461	3.20756	3.15924
9	6.24034	3.41666	2.83516
10	7.01407	3.80378	3.2539
11	6.99746	3.68351	3.6602
12	6.48357	3.64149	3.13408
13	6.67376	3.74697	3.29603
14	6.85295	3.65014	3.59109
15	6.48928	3.57767	3.69204
16	7.24617	3.94859	3.16837
17	6.52423	3.55747	3.4186
18	6.53448	3.52426	3.31703
19	6.88453	3.60259	3.37893
20	6.77306	3.5715	3.10794
21	6.36114	3.58795	3.2282
22	6.4353	3.9045	3.11033
23	6.59328	3.67578	3.48249
24	6.24205	3.57166	3.47914
25	6.2221	3.59264	3.48196

## Sheet: 7
CT System value
Variety	Ji 5265
No	Length	Width	Thickness
1	7.01261	3.67268	3.08761
2	6.46069	3.62076	3.33866
3	6.78393	3.868	3.45881
4	6.96369	3.60614	3.25636
5	6.81505	3.62271	3.37809
6	6.69339	3.69286	3.23106
7	6.84274	3.80544	3.44092
8	6.99073	3.59943	3.18291
9	6.62628	3.96879	3.26703
10	6.8419	3.75312	3.32468
11	6.73477	3.74697	3.15204
12	6.963	3.77094	3.20575
13	6.84629	3.84967	3.26771
14	6.88134	3.79828	3.32601
15	6.85926	3.61254	3.09726
16	6.6111	3.59664	3.25095
17	6.8082	3.73115	3.24701
18	7.02089	3.69564	3.06596
19	6.51437	3.83065	3.27896
20	6.67098	3.76247	3.2129
21	6.83341	3.731	3.38502
22	6.97227	3.53974	3.15147
23	7.24595	3.80116	3.55795
24	6.70279	3.67999	3.32734
25	6.95954	3.67356	3.195

## Sheet: 8
CT System value
Variety	Luyuan 118
No	Length	Width	Thickness
1	6.62372	3.79249	3.25782
2	7.2113	3.90006	3.23926
3	6.98827	3.74031	3.23902
4	7.53815	3.7226	3.45911
5	6.94033	3.87292	3.40742
6	6.74721	3.92552	3.50923
7	6.87874	3.71736	3.22131
8	7.19657	3.79485	3.24926
9	7.37306	3.75435	3.42715
10	6.85882	3.63771	3.08383
11	7.33525	3.82314	3.46477
12	6.98275	3.72642	3.18401
13	7.06268	3.79958	3.25141
14	7.12228	3.94554	3.30558
15	6.82462	3.76835	3.37019
16	6.87189	3.77021	3.28577
17	7.00992	3.72842	3.34533
18	7.39821	3.79309	3.33455
19	6.49243	3.63034	3.20886
20	6.78943	3.65246	3.39316
21	7.06704	3.9618	3.42413
22	6.51653	4.03371	3.27073
23	7.27084	3.7496	3.43158
24	7.17643	3.61475	3.17698
25	6.65059	3.57683	3.265

## Sheet: 9
CT System value
Variety	Jinchun 6
No	Length	Width	Thickness
1	6.75031	3.79438	3.0882
2	6.55997	3.52983	2.92647
3	6.52635	3.45634	3.03946
4	6.62735	3.50395	3.13263
5	6.49518	3.75103	2.78696
6	6.47637	3.44697	2.93555
7	6.07585	3.40624	2.90977
8	6.29698	3.5795	2.8312
9	6.93773	3.80859	3.08193
10	6.4635	3.68897	2.82129
11	6.79961	3.45121	2.75384
12	6.63693	3.60362	2.94445
13	6.45732	3.52624	2.98197
14	6.56685	3.69036	3.12194
15	6.94594	3.75847	3.12225
16	6.6143	3.77979	2.97213
17	6.72027	3.88819	3.06938
18	6.57432	3.81589	2.94682
19	6.39063	3.53435	2.81844
20	6.14168	3.65964	2.85873
21	6.4154	3.85796	3.08168
22	6.50872	3.54765	2.91818
23	6.84411	3.63178	3.0789
24	6.49895	3.66732	2.81922
25	7.04713	3.6342	3.04913

## Sheet: 10
CT System value
Variety	Jingmai 163
No	Length	Width	Thickness
1	6.1843	3.85053	3.30786
2	6.44377	3.81232	3.1218
3	6.31688	3.80722	3.33211
4	6.28809	3.82957	3.3937
5	6.13244	3.56514	3.40405
6	6.32478	3.6962	3.36151
7	6.18898	3.81282	3.4488
8	6.20081	3.93897	3.22344
9	6.10717	3.59278	3.20089
10	6.15676	3.71352	3.21883
11	6.43595	3.7753	3.45249
12	6.31857	3.67814	3.2721
13	6.33955	3.6458	3.26702

[truncated: 5 more sheets: 11, 12, 13, 14, 15]
