# Supplementary material for: An Intelligent Analysis Method for 3D Wheat Grain and Ventral Sulcus Traits Based on Structured Light Imaging
Source: Front Plant Sci. 2022 Apr 13;13:840908. doi: 10.3389/fpls.2022.840908 (PMC9044079; doi:10.3389/fpls.2022.840908)
Supplement: Supplementary Table 3 — The original data of five grain weight prediction models using 500 wheat grains. [file Table_3.XLSX]

## Sheet: 1
Prediction Experiment Data
Variety	Jimai 22
No	l	w	h	V	S	D	S_yz	C_yz	S_xz	C_xz	S_xy	C_xy	l/w	l/h	w/h	V_obb	S/V	S/l	S/w	S/h	V/l	V/w	V/h	c_yz	c_xz	c_xy	E	d/h	S_c	S_s	S_s/S_c	C_c	Wg
1	6.50283	3.64014	3.16042	35.6382	71.2821	0.514122	20.5341	18.9862	17.5812	16.593	10.0429	11.802	1.78643	2.05758	1.15179	74.811	2.00016	10.9617	19.5822	22.5546	5.48041	9.79034	11.2764	0.715463	0.802029	0.905595	0.734583	0.162675	10.0131	0.344772	0.034432	11.8645	0.053
2	6.60013	3.54686	3.18337	34.0442	70.0089	0.467393	20.4555	17.4085	16.8814	16.7391	9.97614	13.0009	1.86084	2.07332	1.11419	74.5218	2.05641	10.6072	19.7383	21.9921	5.15811	9.59839	10.6944	0.847767	0.756723	0.741314	0.72547	0.146824	10.2376	0.27667	0.0270249	11.8679	0.054
3	6.32516	3.58404	3.15821	34.5773	68.3913	0.522449	19.229	16.8278	16.5923	18.0188	10.3609	11.7574	1.76481	2.00277	1.13483	71.5955	1.97793	10.8126	19.0822	21.6551	5.46663	9.64757	10.9484	0.852888	0.641868	0.941378	0.750361	0.165426	10.0895	0.349582	0.0346482	12.139	0.053
4	6.52084	3.59727	3.2043	34.8652	69.7392	0.491246	20.0919	17.2727	17.0561	16.6573	10.1888	11.8513	1.81272	2.03503	1.12264	75.1639	2.00025	10.6948	19.3867	21.7643	5.34673	9.69214	10.8808	0.845839	0.772074	0.911133	0.739938	0.153309	10.3502	0.349627	0.0337796	11.988	0.053
5	6.05403	3.3859	3.1919	30.2446	65.3809	0.521402	17.876	16.153	16.8161	15.8345	9.33958	12.8945	1.78801	1.89669	1.06078	65.4287	2.16174	10.7996	19.3098	20.4834	4.99577	8.93251	9.47542	0.8605	0.842374	0.705516	0.71789	0.163352	9.63508	0.306939	0.0318564	11.6077	0.048
6	6.77492	3.58877	3.37776	37.1398	75.7494	0.466687	21.0335	18.2704	18.9919	17.6848	11.2794	12.1859	1.88781	2.00574	1.06247	82.1258	2.03957	11.1809	21.1073	22.4259	5.48196	10.3489	10.9954	0.791417	0.762704	0.954026	0.710545	0.138164	10.991	0.29688	0.0270112	12.2648	0.061
7	6.91909	3.6089	3.26574	40.701	77.1704	0.869695	21.6549	18.2879	19.1215	17.1798	10.5725	14.7699	1.91723	2.11869	1.10508	81.5464	1.89603	11.1533	21.3834	23.6303	5.88243	11.278	12.463	0.813235	0.813717	0.608713	0.741362	0.266308	10.458	0.698632	0.0668034	12.5204	0.062
8	6.75882	3.68133	3.06282	37.7903	74.1882	0.553097	21.8052	17.9459	17.2739	17.4229	10.4572	11.9993	1.83597	2.20673	1.20194	76.2074	1.96315	10.9765	20.1526	24.2222	5.59126	10.2654	12.3384	0.850397	0.714724	0.912215	0.733944	0.180584	10.1465	0.394361	0.0388665	12.0856	0.061
9	7.11715	3.46218	3.17277	39.8404	73.5949	0.336178	21.391	19.4786	18.0515	17.4784	9.74362	12.657	2.05569	2.24319	1.09121	78.1797	1.84724	10.3405	21.2568	23.1958	5.59781	11.5073	12.557	0.708113	0.742166	0.763924	0.766383	0.105957	9.86694	0.214279	0.0217168	11.5633	0.054
10	6.64819	3.59089	3.38692	39.8558	73.9304	0.507805	20.7615	17.4187	19.0977	17.0443	10.5536	13.448	1.8514	1.9629	1.06022	80.8559	1.85495	11.1204	20.5883	21.8282	5.99498	11.0991	11.7675	0.859439	0.825678	0.732951	0.7631	0.149931	10.9482	0.287422	0.0262529	12.2308	0.058
11	6.89914	3.8322	3.83	45.7711	80.4148	0.418631	22.645	19.7013	20.6421	17.8244	12.1268	12.8415	1.80031	1.80134	1.00057	101.261	1.75689	11.6558	20.984	20.996	6.63433	11.9438	11.9507	0.732776	0.816044	0.92364	0.769371	0.109303	11.9627	0.272606	0.0227879	13.0933	0.065
12	6.64082	3.75284	3.30832	35.0587	73.8789	0.407151	21.2207	17.8698	18.0977	17.0337	11.2304	12.155	1.76954	2.00731	1.13436	82.4498	2.10729	11.125	19.6861	22.3312	5.27928	9.3419	10.5971	0.834663	0.783416	0.954714	0.701058	0.123069	10.9311	0.253168	0.0231605	12.1995	0.058
13	6.53966	3.4282	3.38431	35.2152	67.4954	0.318717	19.1138	18.1768	18.6083	16.8696	9.60801	11.3163	1.90761	1.93235	1.01297	75.8736	1.91666	10.3209	19.6883	19.9436	5.38486	10.2722	10.4054	0.726611	0.821273	0.942354	0.769644	0.0941749	9.59274	0.183582	0.0191376	11.4077	0.054
14	6.90204	3.53655	3.16433	35.5174	68.9631	0.167551	20.1705	19.0242	17.5511	17.2739	9.78166	11.4033	1.95163	2.1812	1.11763	77.2394	1.94167	9.9917	19.5001	21.7939	5.14592	10.0429	11.2243	0.69999	0.738774	0.944808	0.757566	0.0529499	9.74021	0.0978529	0.0100463	11.3368	0.057
15	6.54328	3.39872	3.30099	35.5952	66.9594	0.344883	18.8446	16.6347	17.3221	16.4656	10.0431	11.5414	1.92522	1.98222	1.02961	73.4101	1.88113	10.2333	19.7013	20.2846	5.43997	10.4731	10.7832	0.855358	0.80248	0.946978	0.781376	0.104478	10.0256	0.199537	0.0199028	11.6775	0.049
16	6.5948	3.44079	3.18457	35.51	68.4502	0.361064	19.5066	18.5863	17.3752	16.5584	9.92258	11.5948	1.91665	2.07086	1.08046	72.2622	1.92763	10.3794	19.8937	21.4943	5.38454	10.3203	11.1506	0.709227	0.795941	0.927014	0.763138	0.113379	10.1324	0.200515	0.0197895	11.6126	0.052
17	7.04383	3.41669	3.39446	38.1486	71.6472	0.436591	20.3518	17.5741	18.8325	17.4414	10.0489	11.6578	2.06159	2.0751	1.00655	81.693	1.87811	10.1716	20.9698	21.1071	5.41589	11.1654	11.2385	0.827648	0.777561	0.928695	0.764769	0.128619	10.157	0.230373	0.0226812	11.822	0.055
18	6.42805	3.27114	3.06036	31.9788	64.1463	0.447855	18.2866	16.5891	16.1441	16.0885	8.79285	11.0372	1.96508	2.10042	1.06887	64.3503	2.0059	9.97912	19.6098	20.9604	4.97489	9.77606	10.4494	0.834603	0.783378	0.906568	0.759418	0.146341	8.96119	0.218837	0.0244206	11.1029	0.047
19	6.01896	3.42267	3.26202	29.7178	66.0641	0.427158	17.8539	17.6714	16.2144	15.681	10.0651	11.6647	1.75856	1.84517	1.04925	67.2006	2.22304	10.976	19.3019	20.2525	4.93737	8.68265	9.11027	0.718088	0.828216	0.929091	0.702194	0.130949	10.2107	0.269797	0.026423	11.8117	0.051
20	6.72163	3.67315	3.14452	35.4919	72.9285	0.552029	20.9047	17.9127	17.5313	16.9887	10.3992	12.0071	1.82994	2.13757	1.16811	77.637	2.05479	10.8498	19.8545	23.1922	5.28025	9.66252	11.2869	0.818296	0.762932	0.905974	0.716033	0.175552	10.5497	0.383617	0.0363628	12.1919	0.056
21	6.82456	3.71758	3.47846	43.5069	77.968	0.57904	22.0706	19.1835	19.5854	18.5813	11.2584	12.3124	1.83575	1.96195	1.06874	88.2516	1.79209	11.4246	20.9728	22.4145	6.37504	11.703	12.5075	0.753269	0.712477	0.932794	0.767125	0.166464	11.33	0.397042	0.0350434	12.5742	0.063
22	7.17537	3.73593	3.50759	42.3134	84.4678	0.589221	23.2347	19.6151	20.7814	18.6086	11.4357	12.5866	1.92064	2.04567	1.0651	94.0269	1.99624	11.7719	22.6096	24.0814	5.89703	11.3261	12.0634	0.758484	0.753767	0.906636	0.695085	0.167984	11.5436	0.4118	0.0356735	12.7024	0.065
23	6.84541	3.59229	3.31662	39.6199	74.0914	0.459527	20.9659	17.6372	18.3107	16.955	10.6181	12.056	1.90558	2.06397	1.08312	81.558	1.87005	10.8235	20.6251	22.3394	5.78781	11.0292	11.9459	0.84653	0.800018	0.917553	0.758436	0.138553	10.8723	0.31361	0.0288448	12.1898	0.059
24	6.83908	3.8682	3.51852	42.7473	81.6438	0.471333	23.2954	18.5542	20.4949	17.785	11.8004	12.5565	1.76803	1.94374	1.09938	93.0821	1.90992	11.9378	21.1064	23.2041	6.25045	11.051	12.1492	0.849918	0.813821	0.940043	0.724035	0.133958	11.9213	0.253561	0.0212695	12.8246	0.067
25	7.1267	3.63808	3.13392	40.3134	76.1707	0.486434	22.1429	18.0891	18.7079	17.3976	10.655	11.985	1.95892	2.27405	1.16087	81.2546	1.88947	10.6881	20.9371	24.3053	5.65667	11.081	12.8636	0.849947	0.776309	0.931682	0.746315	0.155216	10.6967	0.307485	0.0287457	12.1765	0.061
26	7.13196	3.55965	3.13097	39.5116	73.9312	0.369605	21.7812	18.0561	18.0779	17.3592	10.1412	11.7377	2.00355	2.27788	1.13692	79.4868	1.87113	10.3662	20.7692	23.6129	5.54007	11.0998	12.6196	0.839117	0.753493	0.924514	0.758693	0.118048	10.3769	0.225286	0.0217104	11.8577	0.056
27	6.80642	3.51439	3.23111	35.7997	71.7335	0.48285	20.5393	17.9388	17.9767	16.8734	10.1936	11.7033	1.93673	2.10653	1.08767	77.2895	2.00375	10.5391	20.4114	22.2009	5.25969	10.1866	11.0797	0.801661	0.793037	0.934766	0.732163	0.149438	10.2047	0.323915	0.0317418	11.8894	0.053
28	7.04544	3.50791	3.46675	41.2063	73.914	0.442846	20.682	17.624	19.393	17.6466	10.5627	12.0718	2.00844	2.03229	1.01187	85.6797	1.79376	10.491	21.0707	21.3209	5.84865	11.7467	11.8862	0.836322	0.782195	0.91037	0.780416	0.127741	10.7026	0.293151	0.0273906	12.2886	0.057
29	6.43988	3.57449	3.24392	33.6837	69.1261	0.473754	19.9575	17.1361	17.0092	16.0113	10.2073	11.8514	1.80162	1.98521	1.10191	74.6728	2.05221	10.7341	19.3387	21.3094	5.23049	9.42335	10.3836	0.853636	0.833341	0.912775	0.729539	0.146044	10.4033	0.312584	0.0300465	11.945	0.054
30	6.9743	3.73462	3.36507	38.7913	75.6402	0.381133	22.1113	19.4736	19.2614	17.545	10.533	15.1348	1.86747	2.07256	1.10982	87.648	1.94993	10.8456	20.2538	22.478	5.56204	10.387	11.5276	0.73234	0.785911	0.577547	0.732511	0.113261	10.8505	0.22563	0.0207945	12.1672	0.059
31	6.92471	3.65263	3.40217	39.2608	76.9009	0.406075	21.9649	18.094	18.9093	17.7714	10.9469	12.2136	1.89582	2.03538	1.07361	86.0525	1.95872	11.1053	21.0536	22.6034	5.66967	10.7487	11.5399	0.842658	0.752012	0.921709	0.726305	0.119358	11.2656	0.295289	0.0262116	12.3758	0.062
32	6.87608	3.59145	3.44223	40.8231	73.5324	0.404148	21.1595	17.6581	19.0713	17.2131	10.9362	12.035	1.91457	1.99756	1.04335	85.0063	1.80125	10.6939	20.4743	21.3618	5.93697	11.3667	11.8595	0.852326	0.808447	0.948342	0.779595	0.117409	11.0598	0.223134	0.0201752	12.4005	0.06
33	6.7124	3.77367	3.38126	38.0642	73.3526	0.564329	21.2123	18.1422	18.8264	18.4471	11.4011	12.3513	1.77875	1.98518	1.11605	85.6485	1.92708	10.9279	19.438	21.6939	5.67073	10.0868	11.2574	0.809461	0.694862	0.938669	0.745887	0.166899	11.0622	0.337666	0.0305244	12.444	0.059
34	6.54949	3.34723	3.12156	34.9173	66.5713	0.354786	19.0654	18.0338	16.6462	16.4754	9.48381	11.2051	1.95669	2.09815	1.0723	68.4328	1.90654	10.1644	19.8885	21.3263	5.33131	10.4317	11.1859	0.73631	0.770252	0.948722	0.775922	0.113657	9.74321	0.177819	0.0182506	11.4054	0.05
35	7.14923	3.75738	3.43249	44.8666	78.3332	0.409409	23.288	19.1611	18.8544	17.7723	11.651	12.3815	1.90272	2.08281	1.09465	92.2046	1.74591	10.9569	20.8478	22.8211	6.27573	11.941	13.0712	0.796677	0.749746	0.954571	0.779377	0.119275	11.4891	0.249462	0.0217128	12.4503	0.062
36	6.7722	3.62923	3.44104	42.1096	76.2986	0.516773	21.8415	17.9881	19.2974	17.4689	11.1819	12.375	1.86601	1.96807	1.05469	84.5734	1.8119	11.2665	21.0234	22.1731	6.21802	11.6029	12.2375	0.847821	0.794251	0.917089	0.767035	0.150179	11.3442	0.361936	0.031905	12.4829	0.062
37	6.65029	3.5938	3.46951	37.5437	73.7081	0.5384	20.4971	17.652	18.6113	18.5188	10.8023	12.1148	1.85049	1.91678	1.03582	82.9207	1.96326	11.0834	20.5098	21.2445	5.64543	10.4468	10.821	0.826218	0.681619	0.924432	0.735507	0.15518	11.0257	0.226513	0.0205442	12.2115	0.057
38	6.409	3.70292	3.38116	35.4228	69.2084	0.348761	20.1769	17.0551	17.6076	16.2237	10.4975	11.8693	1.7308	1.8955	1.09516	80.2417	1.95378	10.7986	18.6902	20.4688	5.52705	9.5662	10.4765	0.871237	0.840215	0.93589	0.753542	0.103148	10.7276	0.198323	0.0184873	12.1412	0.057
39	6.92499	3.5954	3.34634	40.6822	75.1906	0.455792	21.1386	19.5504	18.9155	17.578	10.8775	12.1232	1.92607	2.06942	1.07443	83.3177	1.84824	10.8579	20.913	22.4695	5.8747	11.3151	12.1572	0.694631	0.768897	0.929574	0.760648	0.136206	10.7368	0.295086	0.0274836	12.0884	0.06
40	6.97106	3.69353	3.30953	43.3284	76.0319	0.503512	22.3205	18.4239	18.7275	17.2707	11.1003	12.2954	1.88737	2.10636	1.11603	85.2133	1.75478	10.9068	20.5851	22.9736	6.21546	11.7309	13.092	0.825909	0.788581	0.922227	0.784506	0.15214	11.1898	0.329445	0.0294414	12.5759	0.062
41	7.18356	4.07208	3.21666	42.8574	78.8007	0.740824	24.1028	18.6167	18.1094	18.5903	11.3172	12.521	1.7641	2.23323	1.26593	94.0938	1.83867	10.9696	19.3515	24.4976	5.96605	10.5247	13.3236	0.873482	0.658143	0.906674	0.751446	0.230308	11.1929	0.441941	0.039484	12.6765	0.06
42	6.58082	3.48357	3.18658	36.467	69.243	0.378192	19.6804	17.2632	17.2951	16.5646	10.2904	11.7565	1.8891	2.06516	1.0932	73.0515	1.89879	10.522	19.8771	21.7296	5.5414	10.4683	11.4439	0.829428	0.791681	0.935122	0.767893	0.118682	10.4678	0.190742	0.0182218	11.8237	0.052
43	6.75419	3.56989	3.19905	38.9153	73.5226	0.606429	20.6349	17.5982	17.9389	16.7904	10.2489	13.3619	1.89199	2.11131	1.11592	77.1347	1.8893	10.8855	20.5952	22.9826	5.76165	10.901	12.1646	0.836867	0.799212	0.720993	0.755213	0.189565	10.34	0.36823	0.0356123	12.1532	0.056
44	6.71319	3.48634	3.34741	33.5168	68.9052	0.337799	19.0561	17.5986	18.7898	17.1717	9.64478	11.4742	1.92557	2.00549	1.0415	78.3442	2.05584	10.2642	19.7643	20.5847	4.99268	9.61376	10.0128	0.772798	0.800355	0.920109	0.729458	0.100914	9.85167	0.193226	0.0196135	11.5542	0.052
45	7.03283	3.4924	3.24537	37.3678	74.6561	0.714785	21.1943	17.859	18.1997	17.3676	9.93925	13.3438	2.01375	2.16704	1.07612	79.7108	1.99787	10.6154	21.3767	23.0039	5.31333	10.6997	11.5142	0.834633	0.757834	0.701105	0.723897	0.220248	9.99769	0.494442	0.0494556	12.0768	0.055
46	6.8517	3.54405	3.37605	37.5945	72.0116	0.492092	20.4585	17.4453	18.9087	17.234	10.428	11.8435	1.9333	2.0295	1.04976	81.9798	1.91548	10.51	20.319	21.3301	5.48689	10.6078	11.1356	0.844324	0.799612	0.93375	0.753514	0.14576	10.3803	0.258762	0.024928	11.9657	0.055
47	6.74231	3.63595	3.32118	39.1822	74.9259	0.543842	21.1126	17.6401	18.6458	16.8034	10.4608	12.0788	1.85435	2.0301	1.09478	81.4178	1.91224	11.1128	20.607	22.56	5.81139	10.7763	11.7977	0.852175	0.829424	0.900554	0.744454	0.16375	10.7578	0.326764	0.0303747	12.2432	0.058
48	6.73245	3.53329	3.26433	36.9372	71.4538	0.341931	20.5236	17.3259	18.2493	16.8681	10.2421	11.7764	1.90543	2.06243	1.0824	77.6508	1.93447	10.6134	20.223	21.8893	5.48645	10.4541	11.3154	0.858718	0.805574	0.92758	0.750519	0.104748	10.5547	0.199288	0.0188815	11.9021	0.054
49	6.569	3.70556	3.31909	38.663	72.6729	0.494488	20.4687	17.244	18.217	16.7238	11.0595	12.129	1.77274	1.97916	1.11644	80.7927	1.87965	11.063	19.6119	21.8954	5.88568	10.4338	11.6487	0.864584	0.818084	0.944221	0.760739	0.148983	11.0667	0.270326	0.024427	12.3214	0.056
50	6.82838	3.57964	3.2092	38.6746	73.093	0.349564	20.7734	17.653	18.1587	17.1719	10.3138	13.4545	1.90756	2.12775	1.11543	78.4428	1.88995	10.7043	20.4191	22.7761	5.66381	10.8041	12.0512	0.837258	0.773458	0.715604	0.756518	0.108926	10.6308	0.264069	0.0248399	12.0402	0.057
51	6.8803	3.45135	3.17521	35.6842	69.6447	0.491985	20.0856	17.3933	17.3414	16.8544	9.7411	11.6447	1.99351	2.16688	1.08697	75.3995	1.95169	10.1223	20.179	21.9339	5.18644	10.3392	11.2384	0.833888	0.766741	0.902273	0.752501	0.154945	9.70958	0.42026	0.0432831	11.666	0.061
52	6.34061	3.58457	3.10149	30.0228	65.8323	0.3203	19.3174	18.4415	16.225	16.263	9.38839	12.6608	1.76886	2.04437	1.15575	70.4918	2.19274	10.3827	18.3655	21.226	4.73501	8.37558	9.68011	0.713421	0.770504	0.735634	0.709478	0.103273	9.65755	0.187282	0.0193923	11.4137	0.057
53	6.90468	3.58177	3.1427	35.5673	71.168	0.402256	20.947	19.2273	17.9213	17.1103	9.58202	11.4713	1.92773	2.19705	1.13971	77.7221	2.00094	10.3072	19.8695	22.6455	5.15119	9.93009	11.3174	0.711667	0.768854	0.914575	0.734785	0.127997	9.81406	0.27339	0.0278569	11.6125	0.06
54	6.69769	3.36672	3.0637	33.7134	66.3807	0.328539	19.0693	17.0132	17.1447	16.4732	9.26512	11.1134	1.98938	2.18614	1.09891	69.0841	1.96897	9.91098	19.7167	21.6668	5.03358	10.0137	11.0041	0.827468	0.793534	0.942209	0.760158	0.107236	9.36963	0.164483	0.0175549	11.2285	0.055
55	6.57406	3.31565	3.2576	29.9404	64.7606	0.646112	18.9913	17.2686	16.9527	16.9125	9.73266	11.2914	1.98273	2.01807	1.01782	71.0069	2.16298	9.85093	19.5318	19.8798	4.55433	9.03001	9.19093	0.799896	0.744409	0.95879	0.719899	0.19834	9.4489	0.468134	0.0495438	11.7399	0.056
56	6.4365	3.41117	3.24586	33.9874	67.259	0.474308	18.9188	16.7772	17.759	16.3041	9.49928	11.4013	1.88689	1.98299	1.05093	71.2659	1.97894	10.4496	19.7173	20.7215	5.28042	9.96359	10.471	0.844198	0.839109	0.917845	0.754291	0.146127	9.64639	0.30848	0.0319789	11.6225	0.057
57	6.33583	3.40499	2.96317	25.8226	60.2001	0.284872	18.1976	16.5044	15.3321	15.8266	8.7488	10.7958	1.86075	2.13819	1.1491	63.9258	2.3313	9.50154	17.6799	20.3161	4.07564	7.58373	8.7145	0.83908	0.7688	0.942824	0.701692	0.0961375	8.79015	0.163933	0.0186496	10.906	0.052
58	6.96769	3.28518	2.88079	33.1288	67.6034	0.535265	20.0506	17.9897	16.8351	16.8705	8.14883	13.8802	2.12095	2.41868	1.14038	65.9416	2.04062	9.7024	20.5783	23.467	4.75464	10.0843	11.4999	0.77816	0.742929	0.531245	0.737757	0.185805	8.37339	0.295038	0.0352352	10.8916	0.054
59	6.04152	3.23243	3.02619	26.5236	59.6545	0.515596	16.7216	15.9335	15.0706	15.2652	8.44915	10.7327	1.86903	1.99641	1.06815	59.0978	2.24911	9.87409	18.455	19.7128	4.39023	8.20547	8.7647	0.827268	0.8123	0.921258	0.720869	0.170378	8.52385	0.311818	0.0365818	10.9357	0.048
60	6.13392	3.51562	3.32967	29.6651	64.9513	0.44773	17.6437	16.2824	16.6282	17.6153	9.5518	12.9585	1.74476	1.8422	1.05585	71.8027	2.18949	10.5889	18.4751	19.5069	4.83624	8.43807	8.90933	0.835881	0.673063	0.714439	0.713378	0.134467	9.92801	0.219352	0.0220942	11.5792	0.055
61	6.26294	3.16642	3.00773	28.55	59.5739	0.423221	16.8569	16.1718	15.1704	15.5646	8.44938	10.8107	1.97792	2.08228	1.05276	59.6467	2.08665	9.51213	18.8142	19.8069	4.55857	9.01649	9.49222	0.80956	0.786518	0.908052	0.758157	0.140711	8.64597	0.244413	0.028269	10.8918	0.047
62	6.50896	3.20653	3.1539	29.8058	60.9099	0.425543	17.4973	16.3014	16.2861	16.8869	8.38721	12.5055	2.0299	2.06378	1.01669	65.8257	2.04356	9.35786	18.9956	19.3126	4.57921	9.29535	9.45047	0.82701	0.717313	0.673606	0.763116	0.134926	8.7334	0.269166	0.0308202	11.1537	0.05
63	6.44709	3.30995	3.19856	31.0947	66.7155	0.581455	18.6234	16.7566	16.3618	16.0983	9.25583	11.3308	1.94779	2.01563	1.03483	68.2558	2.14556	10.3482	20.156	20.858	4.82306	9.39429	9.72147	0.833067	0.792981	0.905492	0.716651	0.181787	9.2246	0.358362	0.0388485	11.4261	0.053
64	6.95268	3.36072	3.23894	36.4682	70.9736	0.51519	20.0861	19.4205	18.3864	17.2927	9.50454	11.411	2.06881	2.1466	1.0376	75.6812	1.94617	10.2081	21.1185	21.9126	5.2452	10.8513	11.2593	0.668903	0.772257	0.916791	0.749188	0.159062	9.47114	0.398069	0.0420297	11.5665	0.06
65	6.68448	3.36035	3.25118	35.4148	67.8465	0.398318	19.448	18.4833	17.6129	16.6058	9.52255	11.2901	1.98922	2.05602	1.03358	73.0285	1.91577	10.1499	20.1903	20.8683	5.29806	10.539	10.8929	0.714997	0.802239	0.938317	0.768552	0.122515	9.58428	0.286189	0.0298603	11.4525	0.059
66	6.92459	3.54713	3.26896	40.517	69.5908	0.643878	21.1879	17.9302	17.9763	17.1517	10.1326	11.8073	1.95217	2.11828	1.08509	80.2937	1.71757	10.0498	19.6189	21.2883	5.85118	11.4225	12.3945	0.827768	0.767495	0.91286	0.819629	0.196967	9.90665	0.386567	0.039021	12.1784	0.061
67	6.80962	3.50529	3.24494	33.0137	70.9316	0.545521	20.0517	17.651	17.5654	17.1153	9.92456	11.6678	1.94267	2.09854	1.08023	77.4558	2.14855	10.4164	20.2356	21.8591	4.84809	9.41823	10.1739	0.808351	0.753142	0.915634	0.701509	0.168114	10.0291	0.374362	0.0373278	11.8897	0.06
68	7.14288	3.37297	3.37195	40.1268	74.5824	0.655766	20.9874	18.0431	18.9177	17.7364	9.88392	11.8507	2.11768	2.11832	1.0003	81.2396	1.85867	10.4415	22.1118	22.1185	5.61774	11.8966	11.9002	0.809703	0.755311	0.883958	0.759855	0.194477	9.98313	0.471676	0.0472472	12.0488	0.064
69	6.59876	3.35706	3.03644	31.5773	63.9124	0.688938	18.7649	16.8617	16.8622	16.3256	8.38228	10.7013	1.96564	2.17319	1.10559	67.2644	2.024	9.68552	19.0382	21.0485	4.78534	9.40625	10.3995	0.828954	0.794635	0.919353	0.755804	0.22689	8.00302	0.475749	0.0594462	11.2501	0.048
70	7.0389	3.41129	3.09105	38.586	72.9108	0.579074	20.9968	17.8374	17.8161	17.5542	9.73937	11.5937	2.06341	2.27719	1.1036	74.2213	1.88957	10.3583	21.3734	23.5877	5.48183	11.3113	12.4831	0.828853	0.726175	0.910075	0.757249	0.187339	9.77274	0.447138	0.0457536	11.744	0.062
71	6.17147	3.12533	3.12046	27.3421	55.8682	0.658517	16.8593	15.9621	16.0111	16.9311	8.56806	10.8859	1.97466	1.97774	1.00156	60.1872	2.0433	9.05266	17.8759	17.9038	4.43041	8.74855	8.7622	0.831086	0.701523	0.90812	0.785478	0.211032	8.42069	0.413129	0.0490611	11.1538	0.047
72	6.58755	3.62369	3.16348	33.0802	68.7168	0.424451	20.3371	17.3483	17.3154	16.4929	9.56707	12.7719	1.81791	2.08238	1.14548	75.5161	2.07728	10.4313	18.9632	21.7219	5.02162	9.12888	10.4569	0.848719	0.799517	0.736649	0.725093	0.134172	9.87979	0.220754	0.022344	11.6003	0.06
73	6.90059	3.52351	3.25442	39.5375	72.8352	0.698837	21.3568	17.871	17.9415	17.1337	10.176	11.795	1.95844	2.12038	1.08269	79.129	1.84218	10.5549	20.6712	22.3804	5.72958	11.221	12.1489	0.839906	0.767617	0.918693	0.770446	0.214735	10.1619	0.389975	0.0383762	12.1823	0.053
74	6.20571	3.3524	3.17915	32.1738	63.8646	0.405127	18.077	16.3585	16.2572	15.7479	9.30803	11.282	1.85112	1.952	1.0545	66.1391	1.98498	10.2913	19.0504	20.0886	5.18456	9.59725	10.1203	0.848462	0.823362	0.918498	0.765866	0.127433	9.38968	0.194506	0.0207149	11.3909	0.063
75	5.99573	3.22649	2.75549	25.4446	55.8116	0.409009	16.4644	17.5055	13.5906	15.0546	7.42172	11.7663	1.85828	2.17593	1.17093	53.3053	2.19346	9.30856	17.298	20.2547	4.24378	7.88616	9.23416	0.674819	0.753161	0.673305	0.749462	0.148435	7.74569	0.24262	0.0313232	10.3732	0.042
76	7.02343	3.83648	3.42379	41.9971	79.7207	0.581293	23.2997	18.379	19.4976	17.5165	11.8826	12.613	1.8307	2.05136	1.12054	92.2548	1.89824	11.3507	20.7796	23.2844	5.97957	10.9468	12.2663	0.866357	0.798132	0.93813	0.732801	0.169781	11.5183	0.452056	0.0392466	12.9285	0.061
77	6.59877	3.52896	3.05727	32.8516	68.7722	0.523885	20.2913	17.1904	16.1883	16.8823	9.06592	13.4803	1.86989	2.15838	1.15428	71.1941	2.09342	10.422	19.4879	22.4946	4.97845	9.30914	10.7454	0.862441	0.713388	0.626621	0.721167	0.171357	9.48405	0.359761	0.0379333	11.5491	0.046
78	6.98233	3.73585	3.21039	42.7518	77.2831	0.456044	22.4492	18.1147	18.394	17.3397	10.9373	12.1854	1.86901	2.17492	1.16368	83.7428	1.80772	11.0684	20.6869	24.0728	6.12285	11.4436	13.3167	0.859267	0.768389	0.925161	0.764943	0.142053	10.9884	0.268025	0.0243917	12.2657	0.058
79	6.62489	3.80258	3.30258	35.9098	74.3842	0.768185	21.591	18.015	17.5435	16.8803	11.3131	12.2902	1.74221	2.00598	1.1514	83.1973	2.07142	11.228	19.5615	22.5231	5.42044	9.44354	10.8733	0.835596	0.773297	0.940704	0.70752	0.232602	10.7729	0.547045	0.0507795	12.6411	0.056
80	6.90438	3.72705	3.52585	43.6561	79.926	0.472058	22.1661	18.4453	20.1269	17.6143	11.7204	14.2906	1.85251	1.95822	1.05706	90.7305	1.83081	11.5761	21.4449	22.6686	6.32297	11.7133	12.3817	0.818295	0.81477	0.720831	0.750043	0.133885	12.0487	0.316932	0.0263043	12.8611	0.062
81	6.69321	3.5104	3.19412	36.2389	70.7679	0.420929	20.3035	17.385	17.4549	16.8657	9.89152	13.0701	1.90668	2.09548	1.09902	75.0485	1.95281	10.5731	20.1595	22.1557	5.41428	10.3233	11.3455	0.843747	0.770725	0.727274	0.748212	0.131783	10.3072	0.224453	0.0217762	11.9001	0.051
82	6.36534	3.56949	3.18375	33.6835	66.7448	0.518721	19.3799	16.7158	15.7432	17.3685	10.1042	11.486	1.78326	1.99932	1.12116	72.3379	1.98153	10.4857	18.6987	20.9642	5.2917	9.43651	10.5798	0.871136	0.655475	0.961947	0.755564	0.162928	9.84604	0.331649	0.0336835	11.8178	0.047
83	6.37311	3.86051	3.44669	38.6273	75.2215	0.579371	21.3111	17.4701	18.5569	18.1369	11.6782	12.5869	1.65085	1.84905	1.12006	84.8005	1.94737	11.8029	19.4849	21.8243	6.06098	10.0057	11.2071	0.877013	0.708548	0.925821	0.734511	0.168095	11.6828	0.316231	0.027068	12.7538	0.057
84	6.50012	3.6531	3.23679	35.3077	70.9079	0.529783	20.173	17.479	17.8847	16.6146	10.2087	11.7044	1.77935	2.0082	1.12862	76.8595	2.00828	10.9087	19.4103	21.9069	5.43186	9.66515	10.9083	0.829335	0.813756	0.935971	0.733887	0.163676	10.2264	0.35442	0.0346572	12.0155	0.049
85	6.89351	3.92067	3.19245	40.0412	78.1081	0.505154	23.3955	18.3203	18.0496	17.382	11.1293	12.4085	1.75825	2.15932	1.22811	86.2828	1.95069	11.3307	19.9221	24.4666	5.80854	10.2128	12.5425	0.8755	0.750337	0.907853	0.724524	0.158234	11.1225	0.322521	0.0289972	12.4978	0.054
86	6.86221	3.6582	3.17217	39.3036	72.1629	0.486001	21.0539	17.7361	17.9354	16.9281	10.4664	11.7801	1.87584	2.16325	1.15322	79.6322	1.83604	10.516	19.7263	22.7487	5.72755	10.744	12.3901	0.840631	0.786112	0.947304	0.774555	0.153208	10.311	0.345042	0.0334635	11.9936	0.052
87	7.0174	3.64365	3.15935	38.3845	73.8053	0.421012	21.7071	17.9897	18.0403	17.3317	10.33	11.7888	1.92593	2.22116	1.15329	80.7811	1.92279	10.5175	20.2559	23.3609	5.4699	10.5346	12.1495	0.842448	0.754313	0.933582	0.745465	0.133259	10.5131	0.246858	0.023481	11.9753	0.052
88	7.15785	3.63402	3.46137	41.332	78.5258	0.515016	22.0634	19.8635	20.3146	19.6871	11.0545	13.7569	1.96968	2.06792	1.04988	90.0365	1.89988	10.9706	21.6086	22.6863	5.77436	11.3736	11.9409	0.702345	0.658313	0.733652	0.736076	0.148789	11.3711	0.330494	0.0290645	12.5094	0.061
89	6.44939	3.47657	3.27688	35.4574	70.304	0.697974	19.6663	18.3141	17.1337	16.6272	10.3535	11.9071	1.8551	1.96815	1.06094	73.4733	1.98277	10.9009	20.2222	21.4546	5.49779	10.1989	10.8205	0.736448	0.7784	0.917205	0.742281	0.213	10.338	0.437414	0.0423114	12.1692	0.049
90	7.10496	3.81531	3.24006	42.8897	78.1163	0.446384	23.1608	18.4645	18.7256	17.5723	11.1812	12.43	1.86222	2.19285	1.17754	87.8301	1.82133	10.9946	20.4744	24.1095	6.0366	11.2415	13.2373	0.85323	0.761672	0.908939	0.758411	0.137771	11.3669	0.290597	0.0255652	12.4778	0.058
91	6.69582	3.54932	3.26617	36.4556	71.8833	0.395842	20.6474	17.3408	18.2499	16.9182	10.2352	13.2827	1.88651	2.05006	1.08669	77.6224	1.9718	10.7355	20.2527	22.0084	5.44454	10.2712	11.1616	0.862415	0.800835	0.728639	0.739536	0.121195	10.6167	0.209622	0.0197444	11.9198	0.053
92	6.72571	3.66867	3.25276	36.8389	73.8158	0.559673	21.1002	19.39	18.2013	17.9036	10.7364	12.0324	1.83328	2.06769	1.12786	80.26	2.00374	10.9752	20.1206	22.6933	5.47733	10.0415	11.3254	0.704893	0.713198	0.931423	0.725214	0.172061	10.7784	0.349561	0.0324317	12.2178	0.053
93	6.20001	3.72564	3.24049	34.2658	70.2468	0.446734	19.7752	16.6965	16.2529	19.1814	10.8175	13.4449	1.66415	1.91329	1.14972	74.8521	2.05006	11.3301	18.855	21.6778	5.52673	9.19729	10.5743	0.890969	0.554827	0.751621	0.726147	0.13786	11.0452	0.291773	0.0264162	12.2783	0.053
94	6.97934	3.8212	3.24048	37.2193	76.0453	0.450921	22.3244	19.6584	18.6209	19.2566	10.71	11.9807	1.82648	2.1538	1.17921	86.4219	2.04317	10.8958	19.9009	23.4673	5.33278	9.7402	11.4857	0.725559	0.630716	0.937161	0.708789	0.139153	10.2413	0.303187	0.0296044	11.9824	0.053
95	7.09742	3.99222	3.36004	43.3828	83.1326	0.502729	24.2504	21.5607	19.8096	18.2387	11.8439	12.6848	1.77781	2.1123	1.18815	95.2048	1.91625	11.7131	20.8237	24.7416	6.11248	10.8669	12.9114	0.655213	0.747961	0.924522	0.7181	0.14962	12.0721	0.291561	0.0241517	12.8439	0.064
96	7.18396	3.80298	3.66803	41.2445	81.391	0.606209	23.1499	18.5129	20.98	19.637	11.4927	14.5456	1.88903	1.95854	1.03679	100.212	1.97338	11.3295	21.4019	22.1893	5.7412	10.8453	11.2443	0.848382	0.683352	0.682264	0.709162	0.165268	11.5981	0.437076	0.0376852	12.8274	0.063
97	6.69952	3.87561	3.32859	37.7935	77.6021	0.596724	22.2485	18.0138	18.8007	17.3961	11.5987	12.4526	1.72864	2.01272	1.16434	86.4261	2.05332	11.5832	20.0232	23.3138	5.64122	9.75162	11.3542	0.861155	0.780296	0.939465	0.701696	0.179272	11.533	0.400763	0.0347491	12.7055	0.058
98	6.88498	3.65741	3.41025	40.9	76.576	0.671047	22.14	17.9129	18.6859	17.3104	11.3132	12.2857	1.88247	2.01891	1.07248	85.8741	1.87227	11.1222	20.9372	22.4546	5.94047	11.1828	11.9933	0.866635	0.783229	0.941409	0.74955	0.196774	11.2923	0.355477	0.0314795	12.5688	0.058
99	6.74332	3.60774	3.36069	38.1751	73.2159	0.317549	20.7708	17.464	18.5865	16.934	10.9222	12.1751	1.86913	2.00653	1.07351	81.7593	1.9179	10.8575	20.2941	21.786	5.66117	10.5814	11.3593	0.85537	0.814084	0.925457	0.74873	0.0944893	11.0835	0.186702	0.0168451	12.1961	0.055
100	6.95481	3.59552	3.39181	42.2611	76.9653	0.572155	22.0889	18.0588	19.138	17.3854	11.1757	12.2314	1.9343	2.05047	1.06006	84.8163	1.82118	11.0665	21.4059	22.6915	6.07653	11.7538	12.4597	0.850714	0.795272	0.938231	0.762213	0.168687	11.1442	0.42822	0.0384254	12.7267	0.061

## Sheet: 2
Prediction Experiment Data
Variety	Ji 5265
No	l	w	h	V	S	D	S_yz	C_yz	S_xz	C_xz	S_xy	C_xy	l/w	l/h	w/h	V_obb	S/V	S/l	S/w	S/h	V/l	V/w	V/h	c_yz	c_xz	c_xy	E	d/h	S_c	S_s	S_s/S_c	C_c	Wg
1	7.55276	3.79949	3.59077	44.934	81.0394	0.398521	23.7784	19.0448	21.8386	18.7296	11.3821	12.4816	1.98784	2.10338	1.05813	103.043	1.80352	10.7298	21.329	22.5688	5.94934	11.8263	12.5137	0.823418	0.781909	0.917638	0.754103	0.110985	11.3797	0.268765	0.0236178	12.3872	0.064
2	7.37965	3.7448	3.41202	41.3079	77.4932	0.404859	22.7423	18.6096	20.4332	19.5648	11.5617	12.5615	1.97064	2.16284	1.09753	94.2924	1.87599	10.5009	20.6935	22.7118	5.59754	11.0307	12.1066	0.824804	0.670462	0.920296	0.745594	0.118656	11.4822	0.280112	0.0243954	12.5482	0.064
3	7.06306	3.72975	3.35537	35.3059	70.7057	0.329327	21.0845	17.9043	18.9256	19.2563	9.39964	14.6541	1.89371	2.10501	1.11158	88.392	2.00266	10.0106	18.9572	21.0724	4.99867	9.46602	10.5222	0.826113	0.641054	0.549773	0.73596	0.0981494	9.6443	0.246669	0.0255767	11.6231	0.057
4	7.14676	3.47849	3.03842	36.308	71.1414	0.442197	21.1068	19.4022	16.8271	18.7302	9.67012	11.4051	2.05456	2.35213	1.14484	75.535	1.95939	9.95436	20.4518	23.4139	5.08034	10.4379	11.9496	0.704221	0.60244	0.933741	0.745229	0.145535	9.56731	0.261656	0.027349	11.5691	0.051
5	7.29682	3.44667	3.05037	40.8899	74.3541	0.432651	21.8574	18.338	18.3429	17.8582	9.65316	11.3281	2.11707	2.39211	1.12992	76.716	1.81839	10.1899	21.5727	24.3754	5.6038	11.8636	13.4049	0.816364	0.722403	0.944806	0.771822	0.141835	9.70289	0.246566	0.0254116	11.4895	0.054
6	6.97534	4.00482	3.43883	36.2362	78.9267	0.493069	23.1015	18.4049	18.9439	18.4559	11.6525	12.6976	1.74174	2.0284	1.16459	96.0638	2.17812	11.3151	19.7079	22.9516	5.1949	9.04814	10.5373	0.856568	0.698537	0.907752	0.670834	0.143383	11.7535	0.362388	0.0308324	12.7902	0.058
7	6.80341	3.67795	3.30723	41.7333	75.2469	0.337296	21.6599	17.7565	18.1482	18.7465	11.1483	12.2492	1.84978	2.05713	1.11209	82.7555	1.80304	11.0602	20.4589	22.7523	6.13418	11.3469	12.6188	0.862844	0.64861	0.933218	0.773115	0.101987	11.4966	0.164913	0.0143445	12.3236	0.059
8	6.9008	3.69012	3.20204	35.0067	71.6187	0.388676	21.2596	17.8859	17.7261	17.1268	10.2222	11.8019	1.87008	2.15512	1.15243	81.5393	2.04585	10.3783	19.4082	22.3666	5.07285	9.48662	10.9326	0.834682	0.759013	0.921789	0.722469	0.121384	10.3779	0.261639	0.0252112	11.8924	0.054
9	6.612	3.32672	2.72935	31.4902	63.2192	0.267924	18.8609	18.2926	15.3021	16.009	7.95749	10.3814	1.98755	2.42255	1.21887	60.0355	2.00758	9.56128	19.0035	23.1627	4.76258	9.46584	11.5376	0.707947	0.74992	0.92737	0.762685	0.098164	8.24134	0.150413	0.0182511	10.5459	0.043
10	7.0658	3.66056	3.30254	40.0251	77.2774	0.47643	22.3865	19.5246	18.65	17.5238	10.8825	12.2391	1.93025	2.13951	1.10841	85.4195	1.93072	10.9368	21.1108	23.3994	5.66463	10.9341	12.1195	0.737587	0.762804	0.912472	0.732117	0.144262	11.0279	0.355045	0.0321953	12.3105	0.061
11	6.99406	3.51516	3.23348	37.185	74.3784	0.412098	20.9175	19.1733	18.5541	17.3428	10.1354	14.0014	1.98969	2.16301	1.08711	79.4958	2.00023	10.6345	21.1593	23.0026	5.31665	10.5785	11.5	0.714671	0.774805	0.649366	0.724228	0.127447	10.5805	0.272058	0.0257131	11.9762	0.056
12	7.24177	3.6697	3.25395	42.6053	79.1452	0.455649	23.0324	18.5123	19.2575	17.6907	10.6578	13.9238	1.9734	2.22553	1.12777	86.4741	1.85764	10.929	21.5672	24.3228	5.88327	11.61	13.0934	0.844123	0.772858	0.69046	0.745239	0.140029	11.101	0.255143	0.0229838	12.2524	0.064
13	7.15937	3.62227	3.33175	42.4686	78.9818	0.377792	22.6514	18.5595	19.1589	17.774	11.2585	12.3226	1.97649	2.14883	1.0872	86.4028	1.85977	11.0319	21.8045	23.7058	5.93189	11.7243	12.7466	0.825948	0.761709	0.931255	0.745182	0.113391	11.5782	0.259336	0.0223987	12.4912	0.062
14	7.22773	3.94839	3.38388	45.2884	81.1129	0.355135	24.2545	18.7405	19.7179	17.9357	11.7739	12.6948	1.83055	2.13593	1.16682	96.569	1.79103	11.2224	20.5433	23.9703	6.26592	11.4701	13.3836	0.867395	0.769862	0.917617	0.757377	0.104949	11.7457	0.231507	0.0197099	12.649	0.066
15	7.03902	4.06337	3.32835	41.6979	80.7028	0.545469	24.0433	18.9375	19.1481	19.2094	11.9292	12.749	1.73231	2.11487	1.22084	95.1981	1.93542	11.4651	19.861	24.2471	5.92382	10.2619	12.5281	0.842047	0.651763	0.921828	0.720441	0.163886	12.0946	0.322536	0.0266677	12.9272	0.066
16	7.12203	3.81221	3.32649	41.8259	77.4453	0.328545	22.9792	18.348	19.1395	17.5123	11.1779	12.2246	1.86822	2.14101	1.14602	90.3162	1.85161	10.874	20.3151	23.2814	5.87274	10.9716	12.5736	0.857323	0.783852	0.939461	0.752279	0.0987664	11.3771	0.182622	0.0160518	12.3542	0.058
17	7.32973	3.70375	3.36121	42.8664	80.3481	0.533829	23.2626	19.9233	19.9286	17.9526	11.4628	12.4644	1.979	2.18068	1.10191	91.2483	1.87438	10.9619	21.6937	23.9045	5.84829	11.5738	12.7533	0.736083	0.77663	0.926693	0.737077	0.158821	11.464	0.319935	0.0279079	12.6068	0.064
18	6.86905	3.67056	3.2399	35.0911	73.6004	0.380598	21.8911	18.0729	18.2837	18.6863	10.0803	11.6794	1.87139	2.12014	1.13292	81.6885	2.09741	10.7148	20.0515	22.7169	5.10858	9.56014	10.8309	0.841789	0.65767	0.928153	0.704144	0.117472	10.249	0.214602	0.0209388	11.8759	0.053
19	7.2648	3.74031	3.28149	42.5922	77.4478	0.418925	22.7816	19.5665	19.666	18.0663	10.4658	11.93	1.9423	2.21387	1.13982	89.1666	1.81836	10.6607	20.7063	23.6014	5.86282	11.3874	12.9795	0.747393	0.756775	0.923593	0.761416	0.127663	10.6454	0.245072	0.0230215	12.0204	0.057
20	7.19158	3.66701	3.29085	43.346	79.8662	0.39239	22.8266	21.3081	19.2093	17.6789	10.884	12.1737	1.96116	2.18532	1.1143	86.785	1.84253	11.1055	21.7797	24.2691	6.02733	11.8205	13.1717	0.631455	0.771954	0.922436	0.747046	0.119236	11.1401	0.252269	0.0226451	12.2586	0.062
21	6.84791	3.42643	3.20491	37.0836	69.4434	0.33943	19.9276	18.7771	18.0025	17.0804	10.0122	11.6029	1.99855	2.13669	1.06912	75.1995	1.87261	10.1408	20.267	21.6678	5.41533	10.8228	11.5709	0.709886	0.775047	0.934093	0.774286	0.10591	10.1712	0.181572	0.0178515	11.6654	0.052
22	6.82648	3.85199	3.26069	39.1287	74.9841	0.370083	22.1652	17.9156	17.8909	16.7621	11.1487	12.4435	1.77219	2.09357	1.18134	85.7414	1.91635	10.9843	19.4663	22.9964	5.7319	10.158	12.0001	0.867355	0.799768	0.904325	0.743199	0.113499	11.367	0.215396	0.0189493	12.3842	0.058
23	7.28162	3.75803	3.37149	45.6235	81.8233	0.475202	23.9601	19.0596	19.7458	17.9175	11.5915	12.532	1.93761	2.15976	1.11465	92.2593	1.79345	11.237	21.7729	24.2692	6.26557	12.1403	13.5321	0.828424	0.772521	0.927023	0.7545	0.140947	11.8542	0.322405	0.0271976	12.7128	0.065
24	6.92538	3.48916	3.18489	38.3991	75.14	0.666004	21.2364	18.0887	18.0096	17.1759	10.1876	13.1988	1.98483	2.17445	1.09554	76.9588	1.95681	10.8499	21.5353	23.5927	5.5447	11.0053	12.0567	0.815181	0.766749	0.734505	0.73241	0.209114	10.1729	0.475475	0.0467394	12.0946	0.055
25	6.97441	3.85412	3.25344	40.0101	73.8728	0.358161	21.997	19.3554	18.2475	17.2767	10.7982	12.0388	1.8096	2.14371	1.18463	87.453	1.84635	10.592	19.1672	22.7061	5.7367	10.3811	12.2978	0.737474	0.767839	0.935779	0.765666	0.110087	10.9362	0.205434	0.0187847	12.1438	0.055
26	7.31245	3.71386	3.34414	45.2762	80.067	0.490985	23.2089	18.6253	19.3505	17.9176	11.1684	14.0427	1.96896	2.18664	1.11056	90.8183	1.76841	10.9494	21.559	23.9425	6.19166	12.1911	13.539	0.840308	0.757047	0.711346	0.767132	0.14682	11.5889	0.315068	0.0271869	12.5574	0.063
27	6.80885	3.90297	3.27435	40.4328	77.04	0.399013	22.8224	18.29	18.3645	17.1827	11.0165	15.5921	1.74453	2.07945	1.19198	87.0149	1.90538	11.3147	19.7388	23.5284	5.93828	10.3595	12.3484	0.85689	0.78124	0.569145	0.739351	0.12186	11.4331	0.31642	0.0276758	12.5845	0.06
28	7.23558	3.58578	3.29187	40.7252	77.936	0.399955	22.6765	18.5236	18.8918	17.5323	10.4733	11.8987	2.01785	2.19802	1.08928	85.4081	1.91371	10.7712	21.7348	23.6753	5.62847	11.3574	12.3715	0.830072	0.771947	0.929132	0.73437	0.121498	10.6935	0.240245	0.0224665	12.0418	0.058
29	6.93265	3.85786	3.39353	41.5476	76.4426	0.427054	22.4446	19.4219	18.7983	17.2562	11.3625	12.5129	1.79702	2.0429	1.13683	90.7605	1.83988	11.0265	19.8148	22.526	5.99303	10.7696	12.2432	0.74734	0.792898	0.91148	0.758762	0.125844	11.5994	0.285864	0.0246448	12.6696	0.057
30	6.86177	3.69238	3.25893	38.1092	72.8654	0.404791	21.3579	17.9382	18.4959	17.0169	10.4926	11.9475	1.85836	2.10553	1.133	82.5691	1.91202	10.619	19.734	22.3587	5.55384	10.321	11.6938	0.833668	0.802236	0.92325	0.751466	0.12421	10.5261	0.265519	0.0252248	12.1187	0.055
31	7.42986	3.89899	3.2841	41.7125	80.2744	0.400345	24.4827	18.9754	19.5355	18.1764	10.9684	12.273	1.90558	2.26237	1.18723	95.1371	1.92447	10.8043	20.5885	24.4433	5.61417	10.6983	12.7013	0.854017	0.742671	0.914605	0.724455	0.121904	11.0051	0.251889	0.0228883	12.3159	0.062
32	7.09672	3.61035	3.29444	40.0844	74.0224	0.342756	21.6348	17.9734	18.9033	17.4342	10.39	13.4513	1.96566	2.15415	1.09589	84.4089	1.84666	10.4305	20.5028	22.4688	5.6483	11.1027	12.1673	0.841165	0.78113	0.721231	0.765065	0.104041	10.6566	0.212949	0.0199828	11.9818	0.061
33	7.22808	3.60471	3.37339	42.9078	76.6926	0.475266	22.1049	19.5615	19.1904	17.8005	10.8887	12.2441	2.00518	2.14268	1.06857	87.894	1.78738	10.6104	21.2757	22.7346	5.93627	11.9033	12.7195	0.725564	0.760691	0.912253	0.772707	0.140887	11.1346	0.278715	0.0250316	12.3477	0.061
34	7.4227	3.61314	3.2356	39.6661	79.1605	0.509175	22.7597	20.1767	19.3017	19.8004	10.522	13.4617	2.05437	2.29408	1.11668	86.7762	1.99567	10.6647	21.9091	24.4655	5.34389	10.9783	12.2593	0.702191	0.618355	0.729273	0.71042	0.157367	10.8471	0.360054	0.0331937	12.244	0.06
35	7.32598	3.75577	3.46921	45.817	80.8085	0.354327	23.654	18.8059	20.4195	17.89	11.5824	12.5659	1.9506	2.11172	1.0826	95.4541	1.76372	11.0304	21.5159	23.2931	6.25405	12.1991	13.2068	0.840051	0.801336	0.921295	0.766134	0.102135	11.7239	0.237907	0.0202925	12.5699	0.065
36	7.02211	3.68325	3.35916	38.0594	78.0601	0.387237	22.4083	18.1325	18.8515	17.6163	11.4293	12.3025	1.9065	2.09044	1.09648	86.8819	2.05101	11.1163	21.1932	23.238	5.41993	10.3331	11.33	0.856014	0.762966	0.948469	0.700846	0.115278	11.3833	0.264322	0.0232201	12.4141	0.062
37	7.3318	3.67432	3.34753	42.9723	80.4105	0.43088	23.1886	18.8422	19.7823	18.297	10.7422	13.8219	1.99542	2.19021	1.09762	90.1802	1.87122	10.9674	21.8845	24.0209	5.86109	11.6953	12.837	0.820355	0.742172	0.706232	0.737718	0.128716	11.1521	0.223035	0.0199994	12.2628	0.064
38	7.14692	3.74266	3.41521	41.2311	79.3291	0.522074	23.0422	18.5609	19.5937	17.7343	11.5608	12.5739	1.90958	2.09268	1.09588	91.3517	1.92401	11.0998	21.1959	23.2282	5.76907	11.0165	12.0728	0.840069	0.782486	0.918404	0.727436	0.152868	11.6771	0.331491	0.0283882	12.6421	0.066
39	7.32738	3.5782	3.43535	43.7033	75.9632	0.373622	22.0729	18.4866	19.9274	17.8763	10.7357	11.9735	2.04779	2.13294	1.04158	90.0708	1.73816	10.367	21.2295	22.1122	5.96438	12.2138	12.7217	0.811217	0.783222	0.940539	0.789739	0.108758	10.9382	0.224788	0.0205508	12.0966	0.061
40	7.1289	3.7721	3.41146	42.8695	78.6394	0.469816	22.822	20.1111	19.263	17.6395	11.5456	12.5062	1.8899	2.08969	1.10571	91.7376	1.83439	11.0311	20.8476	23.0515	6.01348	11.3649	12.5663	0.708717	0.77757	0.927164	0.753129	0.137717	11.7937	0.281493	0.0238681	12.6256	0.063
41	7.52966	3.53958	3.43279	45.9201	81.3522	0.573155	23.1783	19.2422	20.9865	18.4749	10.7849	12.0843	2.12727	2.19345	1.03111	91.4902	1.7716	10.8042	22.9836	23.6986	6.09856	12.9733	13.3769	0.78625	0.772263	0.927606	0.762155	0.166965	10.885	0.351296	0.0322733	12.2745	0.063
42	7.25768	3.64007	3.49502	43.1776	77.9789	0.313212	22.7222	18.408	20.9914	18.0524	11.2029	12.3333	1.99383	2.07658	1.0415	92.333	1.806	10.7443	21.4224	22.3114	5.94923	11.8618	12.354	0.842224	0.809022	0.925046	0.763143	0.0896165	11.3612	0.190862	0.0167994	12.3939	0.064
43	7.2558	3.98317	3.40987	47.1087	77.4462	0.669499	24.2516	20.1191	19.2328	17.7131	12.2552	13.0371	1.82161	2.12788	1.16813	98.5489	1.64399	10.6737	19.4433	22.7124	6.49255	11.8269	13.8154	0.752513	0.769915	0.90563	0.814351	0.196342	12.0532	0.399406	0.033137	13.0712	0.068
44	7.32788	3.57775	3.37139	42.1717	80.6328	0.381631	23.139	20.2074	20.147	21.3765	10.8616	12.1442	2.04818	2.17355	1.06121	88.3888	1.91201	11.0036	22.5373	23.9168	5.75497	11.7872	12.5087	0.711731	0.553767	0.925015	0.726518	0.113197	11.0532	0.238529	0.0215802	12.217	0.062
45	7.32254	4.02651	3.66401	45.7343	84.3408	2.29908	24.899	19.0007	21.1834	18.2933	12.1865	13.0558	1.81858	1.9985	1.09894	108.031	1.84415	11.518	20.9464	23.0187	6.2457	11.3583	12.482	0.866228	0.795059	0.897963	0.733164	0.627476	12.3693	0.398176	0.0321905	13.1223	0.067
46	7.34611	3.82103	3.35645	42.9325	82.088	0.376368	23.8288	18.9622	20.2371	19.5656	11.7576	12.6239	1.92255	2.18866	1.13841	94.2143	1.91203	11.1744	21.4832	24.4568	5.84425	11.2359	12.7911	0.832369	0.66398	0.926663	0.722196	0.112133	11.7893	0.262338	0.0222522	12.6569	0.066
47	6.90027	3.60233	3.4204	39.0019	77.9475	0.420114	22.0754	18.1318	19.2112	17.6533	11.3253	12.3954	1.9155	2.01739	1.05319	85.0211	1.99855	11.2963	21.638	22.789	5.65223	10.8269	11.4027	0.843371	0.774265	0.925792	0.7134	0.122826	11.4898	0.258797	0.022524	12.4608	0.062
48	7.29579	3.65099	3.29698	43.6308	79.0347	0.45109	22.7117	18.7515	19.3811	17.8413	11.1433	12.3646	1.99831	2.21287	1.10737	87.821	1.81144	10.8329	21.6475	23.9719	5.98027	11.9504	13.2336	0.811269	0.764743	0.91547	0.758208	0.136819	11.4276	0.300648	0.0263088	12.4872	0.062
49	7.26693	3.82152	3.36617	41.383	76.7498	0.460793	23.7691	18.8031	19.8759	18.0939	11.3318	12.3114	1.90158	2.15881	1.13527	93.4809	1.85462	10.5615	20.0836	22.8004	5.6947	10.8289	12.2938	0.84439	0.762519	0.93902	0.753728	0.136889	11.4167	0.339686	0.0297535	12.5104	0.062
50	7.24523	3.68225	3.24426	42.7765	78.1707	0.397581	23.2251	18.5715	18.8658	17.9164	10.6267	11.9808	1.96761	2.23325	1.13501	86.5529	1.82742	10.7893	21.229	24.0951	5.9041	11.6169	13.1853	0.845772	0.738178	0.929866	0.756549	0.122549	10.7781	0.270646	0.0251107	12.1421	0.058
51	7.00452	3.59611	3.4679	41.5222	74.0432	0.335907	21.2179	18.0675	19.2015	17.4899	10.8808	12.1346	1.94781	2.01981	1.03697	87.353	1.78322	10.5708	20.5898	21.351	5.92792	11.5464	11.9733	0.816384	0.78841	0.928102	0.783032	0.0968618	11.014	0.191894	0.0174227	12.1537	0.058
52	7.22602	3.84539	3.48721	44.0692	80.1032	0.423795	23.2487	18.508	20.0047	17.9237	11.7249	14.1178	1.87914	2.07215	1.10271	96.8987	1.81767	11.0854	20.831	22.9705	6.09869	11.4603	12.6374	0.852451	0.782107	0.738861	0.753097	0.121528	11.9923	0.271471	0.0226371	12.7507	0.064
53	7.27246	3.55993	3.13242	38.2334	75.8564	0.420903	22.1489	20.1211	18.3928	17.5754	10.3356	11.6323	2.04286	2.32168	1.13648	81.0966	1.98404	10.4306	21.3084	24.2166	5.25728	10.7399	12.2057	0.68713	0.747871	0.959393	0.723403	0.13437	10.1513	0.286288	0.028202	11.8038	0.057
54	6.92542	3.38687	3.24512	35.1898	72.0653	0.436683	20.7511	17.7923	18.8579	18.6954	9.71801	11.5811	2.04478	2.13411	1.04368	76.1159	2.04791	10.4059	21.2778	22.2073	5.08125	10.3901	10.8439	0.823321	0.677659	0.910059	0.720491	0.134566	9.94941	0.244377	0.024562	11.6279	0.055
55	6.93954	3.58272	3.15246	36.8669	74.4203	0.360156	21.6695	18.201	17.8813	17.1692	10.2052	11.715	1.93695	2.20131	1.13648	78.3776	2.01862	10.7241	20.772	23.6071	5.31259	10.2902	11.6946	0.821576	0.761881	0.933948	0.719687	0.114246	10.5256	0.218869	0.0207939	11.894	0.056
56	7.1996	3.60825	3.11724	37.0047	73.2716	0.257581	21.9111	18.1151	18.0174	17.7181	10.0766	11.6943	1.99532	2.30961	1.15751	80.9795	1.98006	10.1772	20.3067	23.5053	5.13982	10.2556	11.871	0.838634	0.720855	0.925463	0.73279	0.0826311	10.2134	0.171716	0.0168127	11.6917	0.056
57	6.84183	3.61043	3.26739	40.4369	75.5424	0.427454	21.6157	17.8242	18.6172	17.3649	10.5029	13.4896	1.89502	2.09398	1.10499	80.7107	1.86816	11.0413	20.9234	23.1201	5.91025	11.2	12.3759	0.854552	0.77546	0.724938	0.754058	0.130824	10.7605	0.28371	0.0263659	12.1707	0.058
58	7.29971	3.7548	3.09482	38.1407	75.0613	0.0483266	22.459	19.9385	18.0199	17.7037	10.2639	12.0444	1.9441	2.35869	1.21325	84.8258	1.96801	10.2828	19.9907	24.2538	5.22496	10.1578	12.324	0.709568	0.722128	0.888654	0.729884	0.0156153	10.2641	0.350961	0.0341932	12.097	0.062
59	7.34353	3.6215	3.24147	41.685	76.0679	0.364251	22.5142	18.3564	19.1325	17.7083	10.234	11.6958	2.02776	2.26549	1.11724	86.2056	1.82483	10.3585	21.0046	23.4671	5.67643	11.5104	12.8599	0.839212	0.766317	0.939669	0.76418	0.112372	10.5516	0.23499	0.0222706	11.9248	0.06
60	7.09945	3.59037	3.27207	40.743	76.715	0.350184	22.264	18.0884	19.0333	17.7359	10.7483	12.0012	1.97736	2.16971	1.09728	83.404	1.8829	10.8058	21.3668	23.4454	5.7389	11.3478	12.4518	0.854655	0.759967	0.937312	0.746276	0.107022	10.8539	0.255172	0.0235098	12.1182	0.058
61	7.04646	3.54485	3.19037	38.2532	72.3076	0.391724	21.1395	17.9781	18.0144	18.7777	10.0777	11.684	1.9878	2.20867	1.11111	79.6911	1.89024	10.2615	20.3979	22.6643	5.42871	10.7912	11.9902	0.82148	0.64169	0.92718	0.759169	0.122783	10.1963	0.238171	0.0233585	11.764	0.056
62	6.91711	3.73146	3.19866	38.0452	73.5092	0.38548	21.3559	17.9461	18.1873	17.4311	10.7328	12.113	1.85373	2.1625	1.16657	82.5604	1.93215	10.6272	19.6998	22.9813	5.50016	10.1958	11.8941	0.832855	0.751811	0.918753	0.744051	0.120513	10.7163	0.30298	0.0282728	12.3354	0.057
63	6.87632	3.73946	3.38492	40.3528	74.9837	0.484796	21.6986	17.8173	19.1012	17.2793	10.886	12.2354	1.83885	2.03146	1.10474	87.039	1.8582	10.9046	20.052	22.1523	5.86837	10.7911	11.9214	0.858496	0.803527	0.913324	0.758623	0.143222	10.9883	0.271574	0.0247149	12.2882	0.06
64	7.03917	3.78785	3.2292	38.6662	72.5217	0.322071	21.7031	17.986	18.8784	17.2443	10.3901	11.9163	1.85835	2.17985	1.173	86.1012	1.87558	10.3026	19.1459	22.4581	5.49301	10.208	11.9739	0.84264	0.797379	0.919022	0.762367	0.099737	10.6672	0.22485	0.0210786	12.0718	0.059
65	7.27517	3.86051	3.29781	43.3203	82.7047	0.57017	24.8914	19.2409	19.817	18.0969	11.6012	12.45	1.88451	2.20606	1.17063	92.6218	1.90915	11.3681	21.4233	25.0787	5.95454	11.2214	13.1361	0.84448	0.760011	0.94005	0.721121	0.172893	11.6227	0.348522	0.0299863	12.7069	0.067
66	7.37182	3.72837	3.42831	43.7787	77.6058	0.370397	23.1409	19.296	19.6899	17.7952	11.184	12.3513	1.97722	2.15028	1.08752	94.2265	1.77268	10.5274	20.815	22.6368	5.93866	11.7421	12.7698	0.780611	0.780957	0.920789	0.773912	0.108041	11.305	0.202684	0.0179287	12.3041	0.066
67	7.05699	3.73195	3.54602	43.4702	81.1679	0.755129	22.7592	18.176	19.3722	18.1075	12.4415	14.8927	1.89096	1.99011	1.05243	93.3891	1.86721	11.5018	21.7495	22.8899	6.15989	11.6481	12.2589	0.865271	0.742086	0.704552	0.736469	0.212951	12.3763	0.440154	0.0355644	13.4584	0.064
68	7.26518	3.69797	3.27128	42.9425	77.7354	0.381207	22.9788	18.6451	19.1251	17.7557	10.9722	12.2587	1.96464	2.2209	1.13044	87.8877	1.81022	10.6997	21.0211	23.763	5.91072	11.6124	13.1271	0.830205	0.761937	0.917053	0.762752	0.116531	11.2031	0.235371	0.0210095	12.3223	0.061
69	7.16723	3.71665	3.35942	43.8582	79.44	0.474481	22.9997	18.7246	19.3357	17.8102	11.2639	12.3879	1.92841	2.13347	1.10633	89.4886	1.81129	11.0838	21.3741	23.6469	6.11927	11.8005	13.0553	0.823923	0.765615	0.921902	0.756958	0.141239	11.4442	0.305148	0.0266641	12.543	0.063
70	6.96351	3.65443	3.27079	38.7934	72.9061	0.3708	21.4314	17.7991	18.189	16.9715	10.6581	11.9732	1.9055	2.129	1.11729	83.2338	1.87934	10.4697	19.9501	22.2901	5.57097	10.6155	11.8606	0.84966	0.793149	0.933795	0.760009	0.113367	10.8568	0.195857	0.0180401	12.0651	0.056
71	6.74429	3.69235	3.34551	35.9332	67.197	0.354137	20.8598	17.4692	18.1043	18.3956	10.7617	12.0775	1.82656	2.01592	1.10367	83.3108	1.87005	9.96354	18.199	20.0857	5.32795	9.73179	10.7407	0.858527	0.67196	0.926659	0.783535	0.105854	11.0098	0.202499	0.0183927	12.1407	0.057
72	6.56604	3.40531	3.19993	33.4041	66.1926	0.2512	19.1711	16.9851	17.0247	16.4854	9.58211	11.2652	1.92818	2.05194	1.06418	71.5485	1.98157	10.0811	19.4381	20.6857	5.0874	9.80942	10.439	0.834639	0.78681	0.948352	0.757649	0.0785017	9.74229	0.15026	0.0154234	11.3234	0.05
73	6.87069	3.58485	3.29662	40.9718	76.5934	0.406072	21.8542	18.1592	18.5493	17.2238	10.597	13.5393	1.91659	2.08416	1.08743	81.197	1.86942	11.1478	21.3658	23.2339	5.96327	11.4291	12.4284	0.832402	0.785346	0.726075	0.750256	0.123178	10.9604	0.254741	0.0232419	12.2135	0.061
74	6.43488	3.51684	3.17154	33.9449	70.0035	0.405149	19.7162	17.0475	17.3733	16.5044	10.0024	11.7741	1.82974	2.02894	1.10887	71.7733	2.06227	10.8788	19.9053	22.0724	5.27514	9.65212	10.703	0.8521	0.80108	0.906233	0.724114	0.127745	10.155	0.271311	0.026717	11.7337	0.049
75	7.06371	3.57438	3.19745	41.8761	76.9155	0.456556	21.9774	18.0981	19.034	17.7389	10.6764	12.0011	1.9762	2.20917	1.11788	80.7305	1.83674	10.8888	21.5186	24.0553	5.92835	11.7156	13.0967	0.842749	0.759742	0.931048	0.758067	0.142787	10.8618	0.275518	0.0253658	12.1905	0.06
76	6.91533	3.70888	3.35357	40.4091	74.6663	0.423696	21.8647	18.0406	18.3528	18.2606	11.2084	12.3082	1.86453	2.06208	1.10595	86.0128	1.84776	10.7972	20.1318	22.2647	5.84341	10.8952	12.0496	0.843786	0.69129	0.92927	0.762558	0.126342	11.2583	0.308038	0.0273609	12.4251	0.057
77	6.99606	3.82486	3.59704	40.5729	80.4139	0.550246	22.7302	18.5824	19.7429	17.7608	12.1178	12.7606	1.8291	1.94495	1.06334	96.2532	1.98196	11.4942	21.024	22.3556	5.7994	10.6077	11.2795	0.826783	0.786098	0.934708	0.709966	0.152972	12.0663	0.398497	0.0330256	13.0021	0.066
78	6.85506	3.46162	3.19708	37.1733	69.9548	0.344794	20.1429	17.5916	18.32	19.4877	9.43378	11.4767	1.9803	2.14417	1.08275	75.8655	1.88186	10.2048	20.2087	21.8809	5.42275	10.7387	11.6273	0.817522	0.605886	0.899588	0.769863	0.107847	9.47304	0.201896	0.0213126	11.2985	0.051
79	6.51199	3.76449	3.47313	37.1627	74.2527	0.298505	21.3379	17.74	19.0252	18.4251	10.7497	14.0077	1.72985	1.87496	1.08389	85.1414	1.99804	11.4025	19.7245	21.3792	5.70681	9.87193	10.7001	0.851597	0.703879	0.688097	0.725165	0.0859469	11.163	0.202368	0.0181284	12.3162	0.06
80	6.92977	3.76629	3.23815	34.854	74.2564	0.369686	21.7092	20.9967	17.8055	18.8015	10.6549	12.1379	1.83994	2.14004	1.1631	84.5142	2.1305	10.7156	19.7161	22.9318	5.0296	9.25419	10.7636	0.61849	0.632646	0.908351	0.694776	0.114166	10.9206	0.2289	0.0209604	12.1405	0.056
81	7.2786	3.77458	3.41062	40.9731	80.9664	0.431207	23.3453	18.7282	20.453	18.0108	11.6629	12.5537	1.92832	2.1341	1.10672	93.7022	1.97609	11.1239	21.4504	23.7395	5.62926	10.855	12.0134	0.835986	0.79192	0.929513	0.709749	0.126431	11.6113	0.300368	0.0258687	12.5335	0.064
82	6.84288	3.92633	3.54023	39.0832	75.1539	0.312212	22.1633	19.8715	19.4776	21.9674	11.9029	12.6102	1.74282	1.93289	1.10906	95.1169	1.92292	10.9828	19.141	21.2285	5.71152	9.95413	11.0397	0.704958	0.506951	0.940157	0.740945	0.0881897	12.0943	0.238714	0.0197378	12.7408	0.061
83	6.87502	3.58258	3.25248	35.7535	71.7237	0.412604	20.7906	17.6644	18.1693	18.77	10.2142	11.7697	1.91901	2.11378	1.10149	80.1097	2.00606	10.4325	20.0201	22.052	5.2005	9.97982	10.9927	0.836867	0.647734	0.92611	0.731634	0.126858	10.2792	0.258913	0.0251881	11.8501	0.058
84	7.14583	3.71108	3.36199	44.0932	80.1501	0.467722	23.0883	18.6667	19.8176	18.1142	11.2935	12.4412	1.92554	2.12548	1.10383	89.1559	1.81774	11.2163	21.5975	23.8401	6.17048	11.8815	13.1152	0.832237	0.758584	0.916414	0.75293	0.139121	11.4165	0.291224	0.0255091	12.4821	0.064
85	7.6993	3.60792	3.23332	44.0662	80.356	0.562701	24.1287	20.4673	20.3618	18.7329	10.267	11.8022	2.134	2.38124	1.11586	89.8166	1.82353	10.4368	22.2721	24.8525	5.7234	12.2137	13.6288	0.723438	0.728775	0.925785	0.750694	0.174032	10.3391	0.373555	0.0361301	12.1523	0.06
86	7.12162	3.83571	3.41535	42.9796	79.5555	0.452038	22.9142	20.0708	20.059	19.4257	11.3397	12.4391	1.85666	2.08518	1.12308	93.2954	1.85101	11.171	20.7407	23.2935	6.03508	11.2051	12.5842	0.714439	0.667644	0.920479	0.74573	0.132355	11.6325	0.298456	0.0256571	12.61	0.062
87	7.26788	3.64173	3.42924	43.2637	78.8442	0.343238	22.9697	18.5746	19.8669	18.3653	11.1045	12.2024	1.99572	2.11939	1.06197	90.7639	1.82241	10.8483	21.6502	22.9918	5.95274	11.88	12.6161	0.836192	0.739821	0.936702	0.755771	0.100092	11.3305	0.173974	0.0153545	12.2699	0.063
88	7.17711	3.76484	3.32012	38.607	70.4503	0.487586	22.8696	18.6356	18.8773	19.3256	11.0427	14.0664	1.90635	2.16171	1.13395	89.7117	1.82481	9.81596	18.7127	21.2192	5.37918	10.2546	11.6282	0.827111	0.634837	0.700973	0.78398	0.146858	10.9554	0.331315	0.0302422	12.3667	0.064
89	7.01897	3.47531	3.22262	36.5821	72.5199	0.475555	20.8011	19.0534	18.1818	17.2451	10.2217	11.816	2.01967	2.17803	1.07841	78.6098	1.98239	10.332	20.8672	22.5034	5.21189	10.5263	11.3517	0.719666	0.767886	0.919537	0.734739	0.147568	10.2363	0.327826	0.0320259	11.8686	0.055
90	7.32879	3.49602	3.36598	41.3372	76.2057	0.304744	22.0851	18.6952	19.9372	19.3234	10.5241	11.985	2.09632	2.17731	1.03863	86.2419	1.84352	10.3981	21.7978	22.64	5.64038	11.8241	12.2809	0.793652	0.670639	0.920226	0.758549	0.0905365	10.7438	0.181261	0.0168712	11.9319	0.058
91	6.76774	3.75083	3.18308	32.8985	72.2622	0.448109	21.2888	19.5459	17.2262	17.036	10.6597	12.0459	1.80433	2.12616	1.17837	80.8012	2.19652	10.6775	19.2657	22.702	4.86108	8.77098	10.3354	0.699891	0.745497	0.922691	0.686989	0.140779	10.647	0.314192	0.02951	12.0954	0.056
92	7.26154	3.74323	3.53307	43.285	80.7555	0.555283	23.1626	18.4708	21.0764	18.1941	11.5617	12.5817	1.93991	2.05531	1.05948	96.0347	1.86567	11.121	21.5737	22.857	5.96085	11.5635	12.2514	0.852722	0.799698	0.917346	0.738125	0.157167	11.4019	0.35431	0.0310747	12.5783	0.066
93	7.09243	3.75605	3.56391	43.3238	78.7995	0.379526	22.3068	18.1221	21.0706	17.8808	11.2731	12.265	1.88827	1.99007	1.05391	94.9409	1.81885	11.1104	20.9794	22.1104	6.10845	11.5344	12.1562	0.853115	0.827736	0.94124	0.756899	0.106491	11.5665	0.208223	0.0180022	12.475	0.062
94	7.33548	3.63988	3.48957	40.898	72.7622	0.492851	22.4005	19.8307	20.9599	18.4223	10.7673	13.7647	2.01531	2.10211	1.04307	93.1726	1.77911	9.91921	19.9903	20.8513	5.57537	11.2361	11.7201	0.715436	0.775699	0.713771	0.788811	0.141235	11.1182	0.324799	0.0292134	12.3908	0.062
95	7.06765	3.88251	3.33025	39.3177	80.1178	0.392902	23.1492	18.6999	18.9906	19.2742	11.454	12.4997	1.82038	2.12226	1.16583	91.3828	2.0377	11.3358	20.6356	24.0576	5.56304	10.1269	11.8062	0.831471	0.642063	0.920767	0.697815	0.11798	11.7573	0.240928	0.0204918	12.602	0.06
96	7.35082	3.61567	3.45324	43.2335	79.2096	0.558954	22.4676	18.7198	19.9081	18.704	11.226	12.3819	2.03304	2.12868	1.04704	91.7807	1.83214	10.7756	21.9073	22.9378	5.88145	11.9572	12.5197	0.805274	0.714746	0.919691	0.751934	0.161864	11.3955	0.40371	0.0354272	12.583	0.062
97	6.81075	3.86719	3.24124	39.746	74.7526	0.415634	22.3822	18.1325	17.4675	16.8777	10.7637	12.2942	1.76116	2.10128	1.19312	85.3691	1.88076	10.9757	19.33	23.063	5.83578	10.2778	12.2626	0.855027	0.770179	0.894447	0.753321	0.128233	10.947	0.283001	0.025852	12.2619	0.056
98	6.73711	3.58578	3.44016	35.5465	74.2338	0.35511	21.0546	17.6385	18.9941	17.2835	10.6378	13.5537	1.87884	1.95837	1.04233	83.1066	2.08836	11.0186	20.7023	21.5786	5.27622	9.91318	10.3328	0.84999	0.798624	0.727327	0.704163	0.103225	10.6572	0.297443	0.02791	12.2547	0.055
99	7.34971	3.58418	3.43138	41.2241	76.183	0.471941	21.8961	18.6319	19.9457	17.901	10.5952	12.1286	2.0506	2.14191	1.04453	90.3917	1.84802	10.3654	21.2554	22.2019	5.60894	11.5017	12.0138	0.792214	0.781778	0.904635	0.75739	0.137537	10.6988	0.310792	0.0290494	12.1589	0.059
100	6.93222	3.77901	3.09656	36.2647	71.8509	0.366726	21.5999	17.8745	16.455	16.805	10.1261	11.6844	1.8344	2.23868	1.22039	81.1203	1.98129	10.3648	19.0132	23.2034	5.23133	9.59636	11.7113	0.849124	0.731831	0.931583	0.737283	0.11843	10.0616	0.191379	0.0190208	11.7033	0.056

## Sheet: 3
Prediction Experiment Data
Variety	Luyuan 118
No	l	w	h	V	S	D	S_yz	C_yz	S_xz	C_xz	S_xy	C_xy	l/w	l/h	w/h	V_obb	S/V	S/l	S/w	S/h	V/l	V/w	V/h	c_yz	c_xz	c_xy	E	d/h	S_c	S_s	S_s/S_c	C_c	Wg
1	6.80357	3.74176	3.22405	35.8005	72.0412	0.333899	21.4093	17.7536	17.4466	20.2957	10.4547	12.0026	1.81828	2.11026	1.16058	82.0755	2.0123	10.5887	19.2533	22.345	5.26201	9.56783	11.1042	0.853137	0.531975	0.911493	0.729048	0.103565	10.6238	0.190501	0.0179315	11.9259	0.056
2	7.44648	3.39852	3.09582	40.6729	74.3909	0.302831	21.9792	18.8437	18.6226	18.304	9.20278	11.1873	2.1911	2.40534	1.09778	78.3458	1.829	9.99008	21.8892	24.0295	5.46203	11.9678	13.138	0.777444	0.698135	0.92355	0.768707	0.0978195	9.21845	0.204564	0.0221907	11.2873	0.057
3	7.26596	3.56338	3.18175	39.2767	75.5793	0.45161	22.1094	18.4393	18.899	17.6264	10.2559	11.6746	2.03907	2.28364	1.11994	82.3799	1.92428	10.4018	21.21	23.754	5.40557	11.0223	12.3444	0.816731	0.764012	0.94511	0.739204	0.141938	10.3043	0.290985	0.028239	11.9451	0.059
4	6.86509	3.93955	3.27277	37.2121	77.9508	0.419141	22.8736	18.6332	18.1193	17.3565	11.3622	12.3241	1.74261	2.09764	1.20374	88.5132	2.09477	11.3547	19.7867	23.818	5.42048	9.44578	11.3702	0.827461	0.755455	0.939599	0.691375	0.128069	11.3281	0.278709	0.0246033	12.5255	0.061
5	7.00128	3.52672	3.26217	38.3284	74.6275	0.433264	21.1439	17.8856	18.5084	18.2398	10.5619	13.4222	1.98521	2.1462	1.0811	80.5482	1.94705	10.6591	21.1606	22.8766	5.47448	10.868	11.7494	0.830166	0.698744	0.736348	0.736533	0.132815	10.742	0.277298	0.0258144	12.077	0.06
6	6.984	3.4377	3.20564	33.1431	73.5194	0.478666	21.0006	17.9221	17.6881	17.1292	10.2303	11.8017	2.03159	2.17866	1.07239	76.9639	2.21824	10.5268	21.3862	22.9343	4.74557	9.64106	10.339	0.821187	0.757177	0.922539	0.678585	0.14932	10.0572	0.313577	0.0311793	11.7939	0.055
7	7.09728	3.66841	3.27011	40.4034	77.9784	0.37252	22.1492	18.9455	19.1597	19.0205	10.7963	12.0248	1.9347	2.17035	1.1218	85.1396	1.93	10.9871	21.2567	23.8458	5.69279	11.0139	12.3554	0.775057	0.665176	0.937793	0.730099	0.113917	11.0863	0.23913	0.0215698	12.2129	0.061
8	6.89462	3.62487	3.24566	38.733	74.6758	0.392033	21.7186	18.2228	18	18.7417	10.315	13.7478	1.90203	2.12426	1.11684	81.1159	1.92796	10.831	20.601	23.0079	5.61786	10.6853	11.9338	0.821471	0.643641	0.685477	0.741227	0.120787	10.8118	0.264384	0.0244533	12.1089	0.058
9	6.89722	3.59152	2.89115	32.6081	69.3369	0.535047	21.3193	17.7704	16.3121	16.8166	9.10379	11.0777	1.92042	2.38563	1.24225	71.618	2.12637	10.0529	19.3057	23.9825	4.72772	9.0792	11.2786	0.847948	0.724469	0.93178	0.711754	0.185064	8.96107	0.357031	0.0398425	11.339	0.052
10	7.14849	3.59365	3.26906	35.8208	76.0171	0.459078	22.3049	18.465	18.8778	17.8375	10.4169	13.5784	1.9892	2.18671	1.09929	83.9793	2.12215	10.634	21.1532	23.2535	5.01096	9.96782	10.9575	0.821655	0.745199	0.709629	0.691178	0.140431	10.6111	0.321213	0.0302715	12.0964	0.057
11	7.2866	3.75323	3.30706	42.3294	74.1985	0.363433	23.2379	18.8986	19.5272	18.0539	10.758	12.0773	1.94142	2.20335	1.13491	90.4425	1.75288	10.1829	19.7692	22.4364	5.80921	11.2781	12.7997	0.817197	0.752471	0.926365	0.791487	0.109896	10.8709	0.225467	0.0207405	12.1183	0.061
12	7.23201	3.78019	3.42753	44.1648	82.2733	0.522989	24.0588	19.1293	20.3085	18.3314	11.9625	12.6981	1.91313	2.10998	1.10289	93.7029	1.86287	11.3763	21.7643	24.0037	6.10686	11.6832	12.8853	0.825781	0.75906	0.931825	0.734293	0.152585	12.0467	0.318432	0.0264331	12.8227	0.07
13	6.55762	3.73108	3.36536	34.5185	72.2223	0.518297	20.6243	17.6	17.8336	16.9346	10.6047	13.6132	1.75757	1.94856	1.10867	82.3402	2.09228	11.0135	19.357	21.4605	5.26388	9.25163	10.257	0.836262	0.781045	0.718734	0.709754	0.154009	10.9311	0.337893	0.0309112	12.3589	0.056
14	6.91486	3.52484	3.31925	37.4132	69.2445	0.361978	21.08	17.9649	18.0292	17.0907	10.2022	14.8159	1.96175	2.08326	1.06194	80.9026	1.85081	10.0139	19.6447	20.8615	5.41055	10.6142	11.2716	0.820375	0.775261	0.583751	0.781103	0.109054	10.402	0.258525	0.0248535	11.9516	0.057
15	7.25032	3.73119	3.42041	45.546	79.8641	0.398795	23.1223	18.5859	20.2371	17.8651	11.3782	12.3981	1.94316	2.11972	1.09086	92.5302	1.75348	11.0152	21.4044	23.3493	6.28192	12.2068	13.3159	0.840722	0.796398	0.929717	0.772134	0.116593	11.4983	0.274944	0.0239116	12.4933	0.065
16	6.9637	3.48384	3.2136	38.7488	72.2326	0.384202	21.0051	17.7341	18.2848	17.225	9.95887	13.1855	1.99886	2.16694	1.08409	77.9634	1.86413	10.3727	20.7336	22.4772	5.56439	11.1224	12.0577	0.838871	0.77404	0.719463	0.766506	0.119555	10.3129	0.239812	0.0232535	11.788	0.055
17	7.0881	3.73261	3.2949	38.5932	76.7825	0.395777	22.7986	18.499	19.132	18.9461	10.8776	12.1358	1.89896	2.15123	1.13284	87.1736	1.98954	10.8326	20.5707	23.3034	5.44479	10.3395	11.713	0.836758	0.669439	0.927652	0.719154	0.120118	11.0223	0.240562	0.0218249	12.2269	0.062
18	6.84298	3.8242	3.29864	36.9471	75.666	0.527074	22.3026	18.1048	17.9136	18.0983	11.0916	12.3086	1.78939	2.07449	1.15933	86.3216	2.04796	11.0575	19.7861	22.9386	5.39927	9.66139	11.2007	0.854587	0.686904	0.919527	0.708864	0.159785	10.9799	0.3496	0.0318399	12.3662	0.061
19	7.10202	3.62717	3.41141	41.0657	76.4565	0.433212	21.5524	18.1038	19.8721	17.7544	11.0578	12.2852	1.958	2.08185	1.06325	87.8788	1.86181	10.7654	21.0788	22.412	5.78226	11.3217	12.0378	0.825933	0.79181	0.920228	0.752748	0.126989	10.6522	0.371011	0.0348296	12.2263	0.063
20	6.88119	3.88549	3.34418	38.2095	76.873	0.00992952	22.8612	18.3074	18.8193	17.4238	11.0073	12.3233	1.771	2.05766	1.16187	89.4127	2.01188	11.1715	19.7847	22.9871	5.55275	9.83391	11.4257	0.856711	0.778585	0.910364	0.713539	0.00296919	11.2309	0.225913	0.0201153	12.3993	0.061
21	7.10148	3.65353	2.95045	37.1528	73.0927	0.44909	21.9612	18.261	17.1476	17.1913	10.1945	11.7639	1.94373	2.40691	1.2383	76.5508	1.96735	10.2926	20.006	24.7734	5.2317	10.169	12.5923	0.827171	0.728742	0.925229	0.736542	0.152211	10.2255	0.305191	0.029846	12.0065	0.057
22	7.23488	3.78244	3.32938	38.3951	74.5965	0.384804	22.5515	19.8404	19.1546	17.6759	10.2955	13.7948	1.91276	2.17304	1.13608	91.1102	1.94287	10.3107	19.7218	22.4055	5.30694	10.1509	11.5322	0.719559	0.770018	0.679527	0.737694	0.115578	10.6397	0.22763	0.0213945	12.0665	0.058
23	6.94565	3.56843	3.25276	38.731	72.9756	0.350267	21.2043	18.0032	18.4983	17.1192	9.93746	13.3384	1.94642	2.13531	1.09705	80.6198	1.88416	10.5067	20.4504	22.435	5.5763	10.8538	11.9071	0.821705	0.792782	0.701551	0.758471	0.107683	10.2557	0.194369	0.0189523	11.7176	0.056
24	7.30762	3.61823	3.1342	41.2439	75.3587	0.398776	22.5445	18.3521	18.0226	17.4961	10.212	11.6868	2.01967	2.33157	1.15443	82.8703	1.82715	10.3123	20.8275	24.044	5.64395	11.3989	13.1593	0.840735	0.739481	0.939104	0.76592	0.127234	10.5523	0.234566	0.0222289	11.9274	0.057
25	6.94314	3.73821	3.21734	38.8327	73.8956	0.419462	21.9565	19.5337	18.2451	17.44	10.3477	11.7586	1.85734	2.15803	1.16189	83.5058	1.90292	10.643	19.7676	22.9679	5.59296	10.388	12.0698	0.722741	0.753425	0.939994	0.750338	0.130375	10.4912	0.234523	0.0223542	11.9255	0.057
26	7.18628	3.51337	3.30452	38.8791	77.9088	0.526848	22.1979	18.1652	19.3499	17.8842	10.8788	12.1116	2.04541	2.17468	1.0632	83.4326	2.00387	10.8413	22.175	23.5764	5.41018	11.066	11.7654	0.844933	0.759853	0.931459	0.712254	0.159433	11.0083	0.344159	0.0312636	12.3124	0.063
27	7.30147	3.53846	3.28282	42.6509	75.0846	0.435937	22.2909	18.3326	18.501	17.5871	10.5355	12.0781	2.06346	2.22415	1.07787	84.8149	1.76045	10.2835	21.2196	22.872	5.84141	12.0535	12.9922	0.83305	0.751271	0.90709	0.786102	0.132793	10.6414	0.266932	0.0250843	12.248	0.06
28	7.03692	3.51586	3.15824	38.2891	71.1287	0.412108	21.2528	18.6897	17.3782	17.0072	9.84622	11.5394	2.00148	2.22811	1.11323	78.1375	1.85767	10.1079	20.2308	22.5216	5.44118	10.8904	12.1236	0.764189	0.754618	0.928732	0.772235	0.130486	10.0802	0.276878	0.0274676	11.6981	0.055
29	7.2202	3.47986	3.11934	38.1916	74.941	0.322684	21.7741	19.3356	18.3071	18.2375	10.1044	12.6105	2.07486	2.31466	1.11558	78.3742	1.96224	10.3793	21.5356	24.0246	5.28955	10.975	12.2435	0.731503	0.691322	0.798057	0.731706	0.103446	10.3057	0.21982	0.0213298	11.7716	0.058
30	7.22656	3.67917	3.28232	42.1647	79.5918	0.36083	22.7306	18.3708	19.0657	17.7153	10.9569	13.4291	1.96418	2.20166	1.1209	87.2696	1.88764	11.0138	21.6331	24.2486	5.83469	11.4604	12.846	0.845949	0.763037	0.763101	0.735939	0.109931	10.9458	0.231513	0.0211508	12.1486	0.061
31	7.20752	3.69272	3.25877	40.7795	77.2811	0.496137	22.7937	18.6162	18.2282	19.3789	10.7349	12.0897	1.95182	2.21173	1.13316	86.7335	1.8951	10.7223	20.9279	23.7148	5.65791	11.0432	12.5138	0.826077	0.609644	0.922481	0.741251	0.152246	10.9216	0.350642	0.0321053	12.3265	0.062
32	7.44371	3.78254	3.2801	40.8638	79.0903	0.631997	23.5542	18.9851	19.0698	17.9114	10.9374	12.2795	1.96791	2.26936	1.15318	92.3546	1.93546	10.6251	20.9093	24.1122	5.48972	10.8033	12.4581	0.820793	0.746583	0.911053	0.725293	0.192677	10.5617	0.483649	0.0457928	12.6583	0.063
33	6.98027	3.53562	3.25697	38.0378	73.9107	0.415336	21.162	18.0767	18.7176	17.3145	10.2839	11.8269	1.97427	2.14318	1.08555	80.3808	1.94309	10.5885	20.9046	22.6931	5.44933	10.7584	11.6789	0.81341	0.784192	0.92344	0.739912	0.127522	10.5695	0.254855	0.0241124	11.9666	0.055
34	6.85453	3.52337	3.2418	36.2495	71.5409	0.389286	20.844	17.6397	17.8591	17.3743	10.0502	11.6841	1.94545	2.11442	1.08686	78.2929	1.97357	10.437	20.3047	22.0683	5.2884	10.2883	11.1819	0.841368	0.743081	0.924641	0.740271	0.120083	10.2376	0.261308	0.0255243	11.8577	0.055
35	7.29843	3.6265	3.13027	41.9405	78.3418	0.393358	23.1945	18.6906	18.8671	17.9357	10.3673	11.8414	2.01253	2.33157	1.15853	82.8511	1.86793	10.7341	21.6026	25.0272	5.74651	11.565	13.3984	0.83393	0.736646	0.928638	0.745029	0.125663	10.4649	0.247731	0.0236727	11.9241	0.061
36	6.95484	3.5703	3.32468	34.5079	72.7635	0.329266	20.8123	17.4198	17.9159	17.1197	10.5953	11.9658	1.94797	2.09188	1.07388	82.5548	2.1086	10.4623	20.3802	21.8858	4.96171	9.66526	10.3793	0.861438	0.767773	0.929438	0.70433	0.0990367	10.6498	0.223637	0.0209992	12.0152	0.056
37	6.59988	3.7124	3.02194	33.8867	70.5098	0.423795	21.0271	17.4714	16.4632	17.445	9.85889	11.6675	1.77779	2.18399	1.22848	74.0416	2.08075	10.6835	18.9931	23.3327	5.13444	9.12797	11.2136	0.865194	0.679461	0.909619	0.718093	0.14024	9.99727	0.249823	0.0249891	11.8373	0.053
38	6.87862	3.44127	3.35433	37.0097	71.2893	0.29408	20.1563	17.5239	18.2807	17.2599	10.3509	11.8372	1.99886	2.05067	1.02592	79.401	1.92623	10.3639	20.716	21.2529	5.38039	10.7546	11.0334	0.824399	0.77074	0.927839	0.753234	0.0876719	10.5386	0.171265	0.0162512	11.845	0.055
39	6.36863	3.57911	3.36644	33.0706	65.6789	0.285705	19.2051	17.0542	16.8756	16.3453	10.812	12.0515	1.77939	1.8918	1.06317	76.7346	1.98602	10.3129	18.3506	19.5099	5.19273	9.2399	9.8236	0.829365	0.793345	0.93501	0.758483	0.0848686	10.8899	0.174	0.015978	12.0749	0.055
40	6.92325	3.5428	3.44264	39.4117	75.8666	0.444377	21.0781	17.879	19.7286	17.6846	10.5465	12.0265	1.95417	2.01103	1.02909	84.4399	1.92497	10.9582	21.4143	22.0374	5.69267	11.1245	11.4481	0.828193	0.792309	0.915846	0.738092	0.12908	10.7534	0.277153	0.0257735	12.123	0.059
41	6.82699	3.45733	3.2201	34.9682	70.8374	0.425187	20.026	17.3961	18.1641	17.1017	9.89826	11.5795	1.97464	2.12012	1.07367	76.0045	2.02577	10.3761	20.489	21.9985	5.12205	10.1142	10.8594	0.831156	0.780053	0.927185	0.729901	0.132042	10.0183	0.293148	0.0292614	11.6876	0.053
42	7.00286	3.63066	3.16023	38.5468	71.8692	0.309543	21.6198	18.0162	17.0085	16.8232	10.1905	13.4416	1.92881	2.21593	1.14886	80.3488	1.86447	10.2628	19.7951	22.7418	5.50444	10.617	12.1975	0.836593	0.754809	0.708407	0.767703	0.0979496	10.6142	0.197977	0.0186521	11.9614	0.058
43	7.19566	3.72145	3.24835	40.4581	75.4864	0.40167	22.1852	18.1947	18.9112	18.0908	10.6991	12.0686	1.93356	2.21517	1.14564	86.9851	1.86579	10.4906	20.2842	23.2384	5.62257	10.8716	12.455	0.84171	0.725758	0.922625	0.754881	0.123653	10.9642	0.241818	0.0220554	12.211	0.059
44	6.87485	3.61277	3.37122	36.8841	74.9675	0.388925	21.4647	18.2762	18.6896	17.6515	10.5358	12.047	1.90293	2.03928	1.07165	83.732	2.03252	10.9046	20.7507	22.2375	5.36507	10.2093	10.9409	0.807127	0.753399	0.911799	0.714656	0.115366	10.8264	0.249528	0.0230481	12.0964	0.06
45	7.28902	3.61685	3.2896	42.8243	77.2888	0.373768	22.4458	18.4831	19.1916	17.7668	10.4999	13.2461	2.0153	2.21578	1.09948	86.7246	1.80479	10.6035	21.3691	23.4949	5.87518	11.8402	13.0181	0.825232	0.76363	0.751625	0.765751	0.113621	10.9203	0.244548	0.0223939	12.1378	0.06
46	6.57757	3.5691	3.08941	33.1829	67.0364	0.39543	19.7057	17.0348	16.4555	16.1898	9.56354	11.4315	1.84292	2.12907	1.15527	72.5269	2.02021	10.1917	18.7825	21.6988	5.04486	9.29727	10.7409	0.852923	0.78853	0.919186	0.744805	0.127995	9.72517	0.268592	0.0276182	11.5606	0.051
47	7.08769	3.89164	3.27006	38.9192	77.4798	0.500088	22.8053	18.4227	18.5631	17.9293	11.2167	13.5683	1.82126	2.16745	1.19008	90.1973	1.99079	10.9316	19.9093	23.6937	5.4911	10.0007	11.9017	0.843957	0.725294	0.765255	0.71669	0.152929	11.1062	0.364095	0.032783	12.5122	0.062
48	7.05879	3.45806	3.45026	37.7622	71.1796	0.348616	20.7556	17.692	19.4373	17.365	10.0004	11.4794	2.04125	2.04587	1.00226	84.2199	1.88494	10.0838	20.5837	20.6302	5.34967	10.92	10.9447	0.832857	0.80961	0.95316	0.764586	0.101041	10.1189	0.16265	0.0160739	11.6044	0.057
49	6.89429	3.294	3.1519	36.8083	70.3744	0.24968	19.814	17.6117	18.3063	18.4209	9.43129	11.2175	2.09299	2.18734	1.04508	71.579	1.91192	10.2076	21.3644	22.3276	5.33896	11.1744	11.6781	0.802338	0.677595	0.941384	0.760256	0.0792156	9.59196	0.141292	0.0147302	11.31	0.053
50	7.01254	3.44313	3.29455	36.447	73.9562	0.365286	21.0722	18.1727	18.9982	17.51	9.65581	11.3643	2.03667	2.12853	1.0451	79.5475	2.02914	10.5463	21.4793	22.448	5.19741	10.5854	11.0628	0.801423	0.778271	0.939061	0.718695	0.110876	9.95515	0.203807	0.0204725	11.5533	0.054
51	6.89162	3.36182	3.16227	35.119	71.426	0.372713	20.1542	17.8427	18.3045	17.2001	9.65474	11.4067	2.04997	2.17933	1.0631	73.2646	2.03382	10.3642	21.2462	22.5869	5.09591	10.4464	11.1056	0.795126	0.777112	0.931983	0.725966	0.117863	9.71145	0.255463	0.0263053	11.548	0.056
52	7.3803	3.61378	3.52575	41.4097	77.4686	0.351963	22.0228	18.3464	21.0622	18.3435	10.7646	12.3033	2.04227	2.09326	1.02497	94.0345	1.87079	10.4967	21.437	21.9723	5.61084	11.4588	11.7449	0.821788	0.786197	0.893187	0.747055	0.0998263	10.9188	0.250183	0.022913	12.2091	0.061
53	6.95298	3.53527	3.33459	38.6958	73.0624	0.364341	21.1223	17.6702	19.2137	17.4925	10.0032	13.3989	1.96674	2.08511	1.06018	81.9665	1.88812	10.5081	20.6667	21.9104	5.56536	10.9456	11.6044	0.849663	0.788673	0.699824	0.757111	0.109261	10.4461	0.204162	0.0195444	11.8383	0.058
54	7.02591	3.4526	3.29499	37.8006	73.3782	0.482147	20.9549	17.6679	18.7786	17.4741	10.0238	11.6699	2.03496	2.1323	1.04784	79.9286	1.94119	10.4439	21.253	22.2697	5.38017	10.9484	11.4722	0.843149	0.77244	0.924459	0.742181	0.146327	10.0988	0.263441	0.0260864	11.7618	0.057
55	7.10778	3.47193	3.0325	36.8971	72.6216	0.365782	21.2443	18.0132	17.492	17.2934	9.37125	13.4374	2.04722	2.34387	1.14491	74.8351	1.96822	10.2172	20.9168	23.9478	5.19109	10.6273	12.1672	0.822335	0.734635	0.651869	0.737916	0.120621	9.74606	0.225414	0.0231287	11.4702	0.056
56	6.98184	3.61343	3.20183	34.6233	70.4991	0.485448	20.7813	17.8786	18.2301	17.1707	9.9052	11.5854	1.93219	2.18057	1.12855	80.7771	2.03617	10.0975	19.5103	22.0183	4.95906	9.58185	10.8136	0.816576	0.776611	0.9269	0.728573	0.151615	9.93267	0.333433	0.0335693	11.7441	0.055
57	7.00333	3.65626	3.21892	37.2107	72.4767	0.358399	21.3799	17.9513	18.6102	17.2504	10.1068	11.7391	1.91544	2.17568	1.13587	82.4238	1.94774	10.3489	19.8226	22.5158	5.31328	10.1773	11.56	0.833301	0.785492	0.921158	0.743574	0.111341	10.2297	0.197183	0.0192755	11.7349	0.058
58	7.44242	3.5789	3.28192	43.66	79.5912	0.443086	22.7431	18.7866	20.0274	20.0081	10.7161	12.0671	2.07953	2.2677	1.09049	87.416	1.82297	10.6943	22.239	24.2514	5.86638	12.1993	13.3032	0.809365	0.628352	0.924321	0.753243	0.135008	10.9531	0.319621	0.0291809	12.2419	0.066
59	6.65217	3.77293	3.23708	36.5105	72.9942	0.533583	21.4003	17.5286	17.1096	16.617	10.6226	12.0587	1.76313	2.05499	1.16554	81.2449	1.99927	10.973	19.3468	22.5494	5.48851	9.67694	11.2788	0.87481	0.778261	0.917535	0.729011	0.164835	10.706	0.323929	0.0302567	12.2763	0.058
60	6.94459	3.70782	3.3339	38.5594	72.6338	0.49739	21.2166	17.6681	18.9369	17.1826	10.4257	13.606	1.87296	2.08302	1.11216	85.8457	1.88368	10.459	19.5893	21.7864	5.55244	10.3995	11.5659	0.853659	0.805604	0.707351	0.759788	0.149192	10.7307	0.318594	0.0296901	12.1766	0.058
61	7.36419	3.81819	3.45519	49.0666	87.35	0.676121	24.4328	19.265	21.2325	18.9251	12.2548	12.9909	1.92871	2.13134	1.10506	97.1526	1.78024	11.8615	22.8773	25.2808	6.66286	12.8507	14.2008	0.826842	0.744581	0.912057	0.741887	0.195683	12.3202	0.484772	0.0393479	13.2589	0.076
62	6.47836	3.77922	3.08369	34.3369	68.356	0.461174	20.4527	17.1643	15.8281	15.9918	10.0744	13.181	1.71421	2.10084	1.22555	75.4986	1.99074	10.5514	18.0873	22.1669	5.30025	9.08571	11.135	0.871943	0.777367	0.728307	0.747266	0.149553	10.2516	0.387565	0.0378053	12.1424	0.052
63	6.92259	3.70424	3.41417	38.8349	74.7203	0.367639	21.4589	17.8012	18.6755	17.5822	11.1656	12.2921	1.86883	2.02761	1.08496	87.5492	1.92405	10.7937	20.1716	21.8854	5.60988	10.4839	11.3746	0.850549	0.75878	0.928148	0.742084	0.107681	11.1584	0.235961	0.0211465	12.2906	0.063
64	7.30971	3.81609	3.4729	43.6045	80.5576	0.423763	23.3409	18.842	20.6936	19.0371	11.2542	12.3269	1.9155	2.10479	1.09882	96.8748	1.84746	11.0206	21.11	23.1961	5.96528	11.4265	12.5556	0.825756	0.717175	0.930242	0.743575	0.12202	11.4515	0.302763	0.0264388	12.5112	0.067
65	7.00879	3.69588	3.18297	34.7154	70.4774	0.460653	21.4239	17.7541	18.0002	17.2001	10.0962	11.7206	1.89638	2.20197	1.16114	82.4503	2.03015	10.0556	19.0692	22.142	4.95312	9.39301	10.9066	0.853666	0.7642	0.923102	0.730089	0.144724	10.116	0.305312	0.0301811	11.855	0.055
66	6.71663	3.51874	3.25391	35.8545	70.7773	0.34213	20.3923	17.6074	17.7488	16.7855	10.1334	11.6616	1.90882	2.06417	1.08139	76.9033	1.97402	10.5376	20.1144	21.7515	5.33817	10.1896	11.0189	0.826165	0.791205	0.935902	0.742812	0.105144	10.2824	0.199941	0.0194449	11.7339	0.055
67	6.88438	3.57603	3.28802	36.4369	74.0637	0.303488	21.3499	17.7916	18.1893	18.7588	10.6225	11.9895	1.92515	2.09378	1.08759	80.9468	2.03266	10.7582	20.7112	22.5253	5.29269	10.1892	11.0817	0.847137	0.649222	0.92815	0.717519	0.0923011	10.9515	0.209392	0.0191199	12.0728	0.06
68	6.96722	3.7574	3.36496	39.4499	77.3259	0.47432	22.3172	18.4462	19.4391	18.0643	10.5554	15.0109	1.85426	2.07052	1.11663	88.0901	1.9601	11.0985	20.5796	22.9797	5.66222	10.4993	11.7237	0.823785	0.748212	0.588375	0.724631	0.140958	11.0375	0.28953	0.0262315	12.2931	0.056
69	6.91261	3.45051	3.25888	35.4254	73.2889	0.348423	20.7255	19.9361	18.065	17.381	10.3775	11.713	2.00336	2.12117	1.0588	77.7307	2.06883	10.6022	21.2401	22.489	5.12475	10.2667	10.8704	0.654962	0.751062	0.950052	0.711621	0.106915	10.4178	0.228181	0.021903	11.8981	0.057
70	7.28848	3.5793	3.35067	38.4725	75.9051	0.476369	22.2547	18.4262	19.7916	17.823	10.5292	11.9715	2.03628	2.17523	1.06823	87.4112	1.97297	10.4144	21.2067	22.6537	5.27854	10.7486	11.482	0.823266	0.782547	0.922756	0.72595	0.142171	10.7521	0.333668	0.0310329	12.1418	0.061
71	6.90176	3.38513	3.26416	34.3683	70.3166	0.308965	20.1362	19.1765	18.6831	18.3602	9.35837	11.259	2.03885	2.11441	1.03706	76.2618	2.04597	10.1882	20.7722	21.542	4.97964	10.1527	10.529	0.687745	0.696121	0.927236	0.726872	0.0946536	9.6584	0.164432	0.0170247	11.3474	0.053
72	6.69108	3.48225	3.26992	35.5508	69.5866	0.334894	19.8026	17.2771	17.839	16.5948	10.0781	11.7232	1.92148	2.04625	1.06494	76.1892	1.95738	10.3999	19.9832	21.2808	5.31316	10.2091	10.8721	0.833236	0.81361	0.921032	0.75125	0.102417	10.2842	0.172742	0.0167969	11.7227	0.056
73	6.81846	3.66054	3.29312	38.4504	74.8905	0.388726	21.2713	18.111	18.3871	18.3518	10.8619	12.0916	1.86269	2.07052	1.11157	82.194	1.94772	10.9835	20.4589	22.7415	5.63916	10.504	11.676	0.814512	0.685716	0.933101	0.735504	0.118042	10.9368	0.209529	0.0191581	12.2103	0.062
74	7.00693	3.93291	3.30043	40.9792	79.5225	0.57875	23.5522	19.8931	19.0489	17.6144	11.4274	12.546	1.78162	2.12304	1.19164	90.9519	1.94056	11.3491	20.2198	24.0946	5.84837	10.4196	12.4163	0.747506	0.771124	0.91186	0.722707	0.175356	11.6021	0.378387	0.0326136	12.6858	0.065
75	6.97834	3.59984	3.52417	38.5688	76.1838	0.322686	21.5399	17.992	19.9035	18.4623	11.0723	12.1915	1.93851	1.98014	1.02147	88.5305	1.97527	10.9172	21.1631	21.6175	5.52692	10.714	10.9441	0.835744	0.733411	0.93564	0.7245	0.0915636	11.1037	0.2276	0.0204977	12.2485	0.06
76	7.25048	3.61425	3.25466	40.4029	81.1058	0.456696	23.3203	18.7436	19.2041	17.9394	10.9217	12.1296	2.00608	2.22773	1.11049	85.2884	2.00743	11.1863	22.4406	24.9199	5.57244	11.1788	12.4139	0.833711	0.749497	0.932372	0.70194	0.140321	10.9977	0.324328	0.0294906	12.2896	0.066
77	6.75324	3.47776	3.14343	36.4083	67.5363	0.383112	21.0033	17.8072	17.8191	17.1079	9.56316	12.9942	1.94184	2.14837	1.10636	73.827	1.85497	10.0006	19.4195	21.4849	5.39124	10.4689	11.5824	0.831931	0.76468	0.711361	0.786455	0.121877	9.92801	0.211304	0.0212836	11.5787	0.054
78	7.04771	3.57128	3.30442	38.6697	75.052	0.406118	21.7809	18.3977	18.3777	17.646	10.7359	12.0189	1.97344	2.13281	1.08076	83.1701	1.94085	10.6491	21.0155	22.7126	5.48684	10.828	11.7024	0.808234	0.741288	0.93346	0.736708	0.122901	10.7243	0.289733	0.0270165	12.0978	0.06
79	7.28256	3.73903	3.29733	45.614	79.2662	0.245618	23.3562	18.5277	19.4258	17.9556	11.3171	12.3166	1.94771	2.20862	1.13395	89.7853	1.73776	10.8844	21.1997	24.0395	6.26346	12.1994	13.8336	0.854571	0.75678	0.93701	0.778733	0.0744898	11.455	0.169768	0.0148204	12.3625	0.066
80	6.99309	3.8329	3.26508	38.371	75.9984	0.409927	22.6592	18.367	18.6403	17.1715	10.8728	13.4375	1.82449	2.14178	1.17391	87.5164	1.98062	10.8676	19.8279	23.2762	5.48699	10.011	11.752	0.843646	0.794013	0.756293	0.723783	0.125549	11.0298	0.284007	0.025749	12.2705	0.062
81	7.42396	3.56817	3.56403	45.7212	84.4193	0.431465	23.5639	19.0255	21.6664	18.7916	11.5083	12.522	2.0806	2.08302	1.00116	94.411	1.84639	11.3712	23.659	23.6865	6.15861	12.8136	12.8285	0.817645	0.770638	0.921831	0.732343	0.121061	11.521	0.302965	0.0262967	12.5633	0.07
82	6.87801	3.45818	3.40325	37.7749	71.7058	0.350337	20.1126	17.809	19.2637	17.2367	9.9144	13.0441	1.98891	2.02101	1.01614	80.9477	1.89824	10.4254	20.7351	21.0698	5.49213	10.9234	11.0997	0.796491	0.814365	0.731855	0.759147	0.102942	10.3615	0.198005	0.0191097	11.8024	0.055
83	7.02034	3.64734	3.28694	37.9773	75.5646	0.368624	22.0958	18.3705	18.7075	17.3314	10.7706	12.0816	1.92478	2.13583	1.10965	84.1639	1.98973	10.7637	20.7177	22.9894	5.40961	10.4123	11.554	0.822347	0.782234	0.926788	0.72295	0.112148	10.8994	0.255254	0.023419	12.1474	0.061
84	7.24586	3.59716	3.20373	38.702	74.0648	0.366719	21.2376	19.7813	18.8048	17.7505	10.6391	11.9146	2.01433	2.2617	1.12281	83.5036	1.91372	10.2217	20.5898	23.1183	5.34126	10.759	12.0803	0.68169	0.749614	0.941318	0.746944	0.114466	10.7764	0.245253	0.0227584	12.0822	0.059
85	6.83165	3.47068	3.45484	36.2522	72.1128	0.437294	20.3611	17.5543	18.8526	17.1379	10.1296	11.8409	1.96839	1.97742	1.00459	81.9158	1.9892	10.5557	20.7777	20.873	5.3065	10.4453	10.4932	0.829896	0.806201	0.90743	0.734436	0.126575	10.1506	0.305788	0.030125	11.9135	0.059
86	7.25217	3.65038	3.41853	38.9159	77.9558	0.419886	22.1615	18.3114	19.8142	18.2238	11.284	12.2574	1.98669	2.12143	1.06782	90.4993	2.00319	10.7493	21.3555	22.8039	5.3661	10.6608	11.3838	0.830129	0.749357	0.943309	0.712273	0.122827	11.1499	0.288628	0.025886	12.2877	0.062
87	7.41905	3.66095	3.20465	42.3056	80.2765	0.418578	23.406	18.9668	19.8401	18.2621	10.8049	12.0743	2.02654	2.31509	1.14239	87.0407	1.89754	10.8203	21.9278	25.05	5.70229	11.5559	13.2013	0.817199	0.747191	0.930867	0.731286	0.130616	10.7994	0.308391	0.0285564	12.1581	0.064
88	6.92187	3.72338	3.49621	41.4125	79.6777	0.397165	22.5277	18.3212	20.689	18.3514	10.9839	12.2237	1.85903	1.97982	1.06497	90.107	1.924	11.511	21.3993	22.7897	5.98284	11.1223	11.845	0.84294	0.771593	0.923292	0.726376	0.113599	11.2518	0.2892	0.0257026	12.4073	0.063
89	6.9866	3.79544	3.45623	41.3468	76.5953	0.388387	22.0288	18.0166	19.0115	18.2914	11.6926	12.5858	1.84079	2.02145	1.09814	91.6496	1.85251	10.9632	20.1809	22.1615	5.91801	10.8938	11.963	0.852377	0.713692	0.927121	0.754808	0.112373	11.6349	0.242558	0.0208475	12.5991	0.063
90	7.06155	3.78716	3.38008	41.1345	79.1808	0.397671	22.9787	18.3264	19.452	17.5873	11.1685	12.477	1.8646	2.08916	1.12043	90.3943	1.92492	11.213	20.9077	23.4257	5.82515	10.8616	12.1697	0.859335	0.789867	0.90109	0.72766	0.117651	11.3661	0.283416	0.0249353	12.4617	0.065
91	7.24777	3.61066	3.31904	42.1054	76.8046	0.460902	22.2718	18.2819	19.1905	17.6484	10.577	11.9711	2.00733	2.1837	1.08786	86.8567	1.8241	10.597	21.2716	23.1406	5.80943	11.6614	12.686	0.836956	0.773863	0.927003	0.761931	0.138866	10.8573	0.284974	0.0262472	12.2173	0.061
92	6.73814	3.46678	3.26004	37.4206	71.3366	0.363963	20.3677	17.4292	18.149	16.7726	10.1669	11.6978	1.94363	2.06689	1.06342	76.1532	1.90635	10.587	20.5772	21.8821	5.55355	10.7941	11.4786	0.842129	0.810287	0.933186	0.758296	0.111644	10.2972	0.191819	0.0186282	11.7331	0.056
93	6.58814	3.65882	3.14113	32.455	67.8659	0.398583	20.2739	17.3605	16.9267	16.3919	9.67374	11.5212	1.80062	2.09738	1.16481	75.7164	2.09108	10.3012	18.5486	21.6056	4.92627	8.87034	10.3323	0.844896	0.791227	0.915358	0.724903	0.126892	9.8429	0.245332	0.0249248	11.6394	0.052
94	7.13684	3.76891	3.34866	40.558	76.5511	0.363351	22.1407	18.4194	19.4606	17.7153	11.2431	12.3536	1.89361	2.13125	1.1255	90.0727	1.88745	10.7262	20.3112	22.8602	5.68291	10.7612	12.1117	0.819657	0.778843	0.925309	0.745607	0.108506	11.4275	0.236014	0.0206531	12.4165	0.064
95	7.20276	3.47307	3.28039	39.5276	74.2977	0.454492	21.4453	18.1389	18.784	19.0972	10.2427	11.8295	2.07389	2.1957	1.05874	82.0614	1.87964	10.3152	21.3925	22.649	5.48784	11.3811	12.0496	0.818648	0.646905	0.919332	0.755154	0.138548	10.4605	0.25265	0.0241528	11.8899	0.056
96	6.99315	3.4104	3.1624	36.1506	70.482	0.355978	20.2284	17.6438	17.87	16.98	9.82267	11.4682	2.05054	2.21134	1.07842	75.4215	1.94968	10.0787	20.6668	22.2875	5.16942	10.6001	11.4314	0.816145	0.778462	0.938051	0.750026	0.112566	9.859	0.210742	0.0213756	11.472	0.054
97	7.17932	3.51313	3.32203	38.8968	73.8586	0.382019	21.403	19.6694	19.0515	19.3967	10.0852	11.6597	2.04357	2.16113	1.05753	83.7876	1.89884	10.2877	21.0236	22.233	5.4179	11.0718	11.7088	0.694833	0.636012	0.931747	0.75154	0.114996	10.3171	0.250489	0.024279	11.7805	0.059
98	6.8047	3.47617	3.35764	36.9923	73.1338	0.430091	20.4304	17.4593	18.7998	17.2702	10.2082	13.249	1.95753	2.02663	1.0353	79.4227	1.977	10.7476	21.0386	21.7813	5.43629	10.6417	11.0174	0.841812	0.791679	0.730421	0.734007	0.128093	10.4398	0.264236	0.0253106	11.9173	0.056
99	6.58492	3.50843	3.16633	33.3775	67.8947	0.390103	19.5331	17.1041	16.8694	16.7571	10.0451	11.649	1.87688	2.07967	1.10805	73.1508	2.03414	10.3106	19.3519	21.4427	5.06878	9.51352	10.5414	0.838616	0.754557	0.929746	0.738263	0.123204	10.0915	0.276907	0.0274398	11.7406	0.055
100	7.48238	3.72301	3.61921	45.0702	83.8028	0.518501	24.0068	19.0952	21.9932	18.8395	11.2145	15.2928	2.00977	2.06741	1.02868	100.82	1.85938	11.2	22.5094	23.155	6.02352	12.1059	12.4531	0.826941	0.778288	0.602278	0.73071	0.143264	11.4685	0.344728	0.0300588	12.6133	0.067

## Sheet: 4
Prediction Experiment Data
Variety	Jinchun 6
No	l	w	h	V	S	D	S_yz	C_yz	S_xz	C_xz	S_xy	C_xy	l/w	l/h	w/h	V_obb	S/V	S/l	S/w	S/h	V/l	V/w	V/h	c_yz	c_xz	c_xy	E	d/h	S_c	S_s	S_s/S_c	C_c	Wg
1	6.40004	3.61476	3.40994	34.6881	69.3485	0.372532	19.37	16.9192	18.0351	16.3044	10.5712	12.004	1.77053	1.87688	1.06007	78.8876	1.9992	10.8356	19.1848	20.3372	5.41998	9.59624	10.1726	0.849883	0.852113	0.92144	0.741584	0.109249	10.6846	0.245957	0.0230197	12.1231	0.055
2	6.21317	3.50469	3.22047	33.8447	68.7376	0.460947	18.9945	16.5136	16.3475	16.1478	10.5058	11.8482	1.77282	1.92928	1.08826	70.1265	2.03097	11.0632	19.613	21.344	5.44725	9.65697	10.5092	0.874849	0.787438	0.93997	0.735999	0.14313	10.677	0.244103	0.0228625	12.0278	0.05
3	6.78664	3.53682	3.10247	34.9762	71.9983	0.422794	20.2143	17.6985	17.4191	17.0768	10.3133	11.7764	1.91885	2.1875	1.14	74.4691	2.05849	10.6088	20.3568	23.2067	5.15368	9.88915	11.2737	0.810545	0.750247	0.934041	0.718241	0.136277	10.0133	0.337666	0.0337218	11.9339	0.053
4	6.14008	3.69029	3.24194	31.0308	69.0408	0.688028	18.5678	21.5845	16.5356	15.8438	10.1121	14.0729	1.66385	1.89395	1.1383	73.458	2.22491	11.2443	18.7088	21.2961	5.05382	8.40878	9.57169	0.500572	0.827349	0.641298	0.691566	0.212227	10.2416	0.562988	0.0549706	12.6066	0.05
5	6.52218	3.54538	3.13743	34.2846	68.6852	0.397587	20.1244	17.3316	16.5414	16.5082	9.52752	12.994	1.83963	2.07883	1.13003	72.5487	2.00338	10.531	19.3732	21.8922	5.25662	9.67023	10.9276	0.84146	0.762367	0.708733	0.742928	0.126724	9.92914	0.213331	0.0214853	11.5578	0.049
6	6.84268	3.6702	3.27755	37.2463	75.5087	0.765929	21.7211	18.1654	17.9467	17.9813	10.6709	12.1738	1.86439	2.08774	1.1198	82.3123	2.02728	11.035	20.5735	23.0382	5.44323	10.1483	11.3641	0.826762	0.697156	0.90435	0.714171	0.23369	10.6278	0.543313	0.0511218	12.4937	0.058
7	6.85568	3.7483	3.11659	39.9203	75.4111	0.582043	21.906	17.989	17.5079	17.0199	10.8999	12.1862	1.82901	2.19974	1.20269	80.0875	1.88904	10.9998	20.1188	24.1967	5.82295	10.6502	12.809	0.850232	0.75912	0.921885	0.748924	0.186756	11.0151	0.387107	0.0351432	12.4528	0.056
8	6.51252	3.64853	3.12531	34.8856	72.435	0.416156	20.3984	17.4967	16.3595	16.5537	10.3376	13.3878	1.78497	2.0838	1.16741	74.2609	2.07636	11.1224	19.8532	23.1769	5.3567	9.56155	11.1623	0.836898	0.74984	0.724416	0.712677	0.133157	10.6643	0.250975	0.0235341	12.037	0.052
9	6.27575	3.52374	3.18115	32.3153	66.8926	0.364687	18.871	16.545	16.2997	15.8254	10.0904	11.6183	1.78099	1.97279	1.10769	70.3484	2.07	10.6589	18.9834	21.0278	5.14923	9.17074	10.1584	0.865864	0.81745	0.938882	0.73334	0.11464	10.3211	0.230139	0.0222979	11.7919	0.047
10	6.4246	3.57394	3.06671	31.5259	67.308	0.601992	19.6457	17.2146	15.7049	16.4307	9.93611	11.6732	1.79763	2.09495	1.1654	70.4151	2.13501	10.4766	18.833	21.948	4.90706	8.82106	10.2801	0.832656	0.730659	0.915849	0.716895	0.196299	9.66787	0.449415	0.0464855	11.8714	0.051
11	6.80271	3.40303	3.10794	34.7296	70.0327	0.484883	19.8859	17.3838	17.1	16.7108	9.55031	11.347	1.99902	2.18882	1.09495	71.9484	2.01651	10.2948	20.5795	22.5335	5.10526	10.2055	11.1745	0.826507	0.76912	0.93164	0.734925	0.156014	9.62121	0.266133	0.027661	11.4946	0.05
12	6.52119	3.50253	2.93467	31.2512	66.3158	0.335263	18.8689	21.6988	15.1499	16.2251	9.35384	12.845	1.86185	2.22212	1.1935	67.03	2.12203	10.1693	18.9337	22.5973	4.79225	8.92245	10.6489	0.503347	0.722811	0.712054	0.723388	0.114242	9.71851	0.22039	0.0226774	11.4858	0.047
13	6.96438	3.61716	3.11015	37.2188	74.2612	0.395747	21.624	18.0731	17.868	17.2838	10.5152	12.0027	1.92537	2.23925	1.16302	78.3485	1.99526	10.663	20.5303	23.8771	5.34416	10.2895	11.9669	0.831496	0.751252	0.916755	0.72581	0.127244	10.575	0.283367	0.026796	12.1991	0.056
14	6.25459	3.41507	2.9881	30.5996	64.874	0.369049	18.4826	16.4714	16.1208	16.0576	9.1649	12.7951	1.83147	2.09317	1.14289	63.8253	2.12009	10.3722	18.9964	21.7108	4.89235	8.96018	10.2405	0.855645	0.785257	0.703123	0.72915	0.123506	9.50671	0.215876	0.0227078	11.4723	0.047
15	6.90101	3.77546	3.0765	40.9907	77.7198	0.609167	22.6876	18.2861	18.1473	17.4079	10.4044	13.4641	1.82786	2.24314	1.22719	80.1566	1.89603	11.2621	20.5856	25.2624	5.93982	10.8572	13.3238	0.852186	0.752155	0.720858	0.73961	0.198006	10.594	0.519212	0.0490099	12.4056	0.058
16	6.44462	3.60856	3.14214	35.7055	71.4941	0.609881	19.9154	17.6582	16.9988	16.683	10.2275	11.9439	1.78592	2.05103	1.14844	73.073	2.00233	11.0936	19.8124	22.7533	5.54035	9.89465	11.3634	0.802202	0.76711	0.900469	0.733326	0.194098	10.2887	0.441579	0.042919	12.1443	0.052
17	6.7798	3.67659	3.15726	38.9935	74.5512	0.494823	21.6969	17.8702	17.6321	17.0236	10.255	11.9621	1.84405	2.14737	1.16449	78.6995	1.91189	10.9961	20.2773	23.6127	5.75142	10.6059	12.3504	0.853347	0.764169	0.900145	0.745791	0.156725	10.5216	0.314884	0.0299273	12.0829	0.055
18	6.89706	3.63655	3.14452	39.291	75.3158	0.580565	21.9261	18.0226	18.1582	17.0754	10.4548	11.8562	1.89659	2.19336	1.15647	78.8694	1.91687	10.92	20.7108	23.9514	5.69678	10.8045	12.4951	0.847844	0.782204	0.934135	0.741971	0.184627	10.3895	0.330263	0.031788	12.1161	0.056
19	6.92696	3.69753	3.18727	39.9634	76.0436	0.502285	21.7755	18.2044	18.1101	17.2988	10.625	12.2256	1.8734	2.17332	1.1601	81.6344	1.90283	10.9779	20.566	23.8586	5.76926	10.8081	12.5385	0.825283	0.760109	0.892856	0.74323	0.157591	10.5348	0.280069	0.0265851	12.1246	0.059
20	6.45032	3.51682	2.97784	32.747	66.7939	0.447565	19.1807	16.8955	15.6036	17.4692	9.63461	12.9486	1.83413	2.16611	1.181	67.5512	2.03969	10.3551	18.9927	22.4303	5.07681	9.31153	10.9969	0.843941	0.642193	0.72174	0.740949	0.150298	9.98883	0.282313	0.0282628	11.7227	0.046
21	6.90521	3.67129	3.09346	37.1031	73.7956	0.455827	21.6537	18.0468	17.2395	18.4936	10.2067	11.9023	1.88087	2.2322	1.18679	78.4224	1.98893	10.6869	20.1007	23.8554	5.37321	10.1063	11.9941	0.83507	0.633095	0.904927	0.728877	0.147352	10.2909	0.346586	0.033679	12.1739	0.054
22	6.4695	3.53808	3.06673	30.5305	67.6674	0.505275	19.4641	16.9467	16.5924	16.6954	9.2551	13.2354	1.82853	2.10958	1.1537	70.1963	2.21638	10.4594	19.1254	22.065	4.71915	8.62912	9.95541	0.851245	0.747662	0.663585	0.697998	0.16476	9.43731	0.314604	0.0333362	11.4729	0.048
23	6.68726	3.4318	2.8072	31.9793	68.1193	0.612796	20.0543	17.3097	15.6743	16.6398	9.10439	11.2741	1.94862	2.38218	1.2225	64.4235	2.13011	10.1864	19.8494	24.2659	4.78212	9.31852	11.3919	0.840659	0.711021	0.899655	0.715133	0.218294	9.18483	0.405884	0.0441906	11.5096	0.046
24	6.39128	3.6139	3.1164	31.7139	69.428	0.581907	19.4605	17.261	16.0858	17.0925	10.2162	13.6522	1.76853	2.05086	1.15964	71.981	2.1892	10.8629	19.2114	22.2783	4.96205	8.77551	10.1764	0.820373	0.691547	0.688445	0.697764	0.186724	10.2357	0.366751	0.0358305	12.0823	0.05
25	6.62288	3.66378	3.29647	37.059	74.6618	0.571137	21.1377	17.55	17.8283	16.9701	10.7926	12.1038	1.80766	2.00908	1.11142	79.9881	2.01467	11.2733	20.3784	22.649	5.59561	10.115	11.242	0.861968	0.777552	0.925276	0.719849	0.173257	10.6713	0.370854	0.0347526	12.2476	0.055
26	6.90202	3.64315	3.10067	32.9209	71.4929	0.401236	20.9744	17.8998	17.2031	18.4436	9.80975	11.6022	1.89452	2.22598	1.17496	77.9666	2.17166	10.3583	19.6239	23.0573	4.76975	9.03639	10.6174	0.822207	0.635196	0.915312	0.694697	0.129403	9.89851	0.263933	0.0266639	11.7894	0.052
27	6.58302	3.69262	2.98527	30.4008	69.7206	0.444161	21.0216	18.0033	16.0869	16.309	9.12457	13.0636	1.78275	2.20517	1.23695	72.5678	2.29338	10.591	18.8811	23.3549	4.61806	8.23284	10.1836	0.814612	0.759643	0.671548	0.675521	0.148784	9.33237	0.35925	0.0384951	11.5328	0.047
28	6.62064	3.72681	3.07541	36.2131	73.7166	0.464974	21.4041	17.8097	16.8301	18.3685	10.6221	12.0573	1.77649	2.15277	1.21181	75.8821	2.03563	11.1344	19.7801	23.9697	5.46973	9.71693	11.7751	0.847568	0.62651	0.917696	0.717942	0.151191	10.5473	0.331269	0.0314081	12.208	0.053
29	6.59734	3.55062	3.10568	31.7211	69.6287	0.417969	20.1637	17.503	17.0831	16.6166	9.79611	11.5291	1.85808	2.12429	1.14327	72.7493	2.19503	10.5541	19.6103	22.4198	4.80816	8.93396	10.2139	0.826674	0.777097	0.925662	0.695858	0.134582	9.8368	0.209704	0.0213183	11.6195	0.05
30	6.82008	3.71761	3.03259	38.7763	74.2547	0.500724	22.5192	18.0463	17.2817	17.0879	9.9511	11.8542	1.83453	2.24893	1.22589	76.8897	1.91495	10.8877	19.9738	24.4856	5.68561	10.4304	12.7865	0.868495	0.743355	0.889436	0.745986	0.165114	9.82155	0.382664	0.0389617	11.8878	0.053
31	6.44923	3.60033	3.1188	34.5861	73.7824	0.387622	20.5242	17.5262	17.3896	16.9494	10.1477	13.3257	1.79129	2.06786	1.15439	72.4165	2.13329	11.4405	20.4933	23.6573	5.36283	9.60639	11.0896	0.839234	0.760277	0.717752	0.695653	0.124286	10.1556	0.333514	0.0328402	11.9177	0.052
32	6.50347	3.80308	3.00359	35.2977	72.2102	0.520287	21.5139	18.8184	16.5977	16.971	9.62123	16.5824	1.71005	2.16523	1.26618	74.2884	2.04575	11.1033	18.9873	24.0413	5.42753	9.28136	11.7518	0.763035	0.72381	0.439466	0.720516	0.173222	10.1816	0.403765	0.0396563	12.2994	0.052
33	6.83602	3.48218	3.00616	33.5464	72.5965	0.471751	20.545	17.5794	16.8854	16.8061	9.88993	12.6098	1.96314	2.27401	1.15835	71.5593	2.16406	10.6197	20.848	24.1492	4.9073	9.63374	11.1592	0.835002	0.750869	0.781205	0.692776	0.156928	9.94738	0.287719	0.0289241	11.84	0.051
34	6.51952	3.51037	3.02887	30.8533	67.4298	0.49299	19.6339	17.2502	16.0557	16.5531	9.62919	11.3771	1.85722	2.15246	1.15897	69.3184	2.1855	10.3428	19.2087	22.2624	4.73246	8.7892	10.1864	0.828722	0.735967	0.934361	0.705386	0.162764	9.69393	0.279751	0.0288583	11.653	0.046
35	7.00937	3.58396	3.14455	37.3117	74.8608	0.471533	21.6251	18.173	18.0174	17.3536	10.4897	11.9048	1.95576	2.22905	1.13974	78.9951	2.00636	10.6801	20.8877	23.8065	5.32312	10.4108	11.8655	0.82242	0.75145	0.929624	0.721196	0.149952	10.5792	0.318506	0.0301068	12.0672	0.054
36	6.1484	3.60866	3.05473	31.7731	66.9246	0.447626	19.0775	16.6487	15.3577	15.6233	10.264	11.6846	1.70379	2.01275	1.18134	67.7768	2.10633	10.8849	18.5456	21.9085	5.1677	8.80467	10.4013	0.864469	0.790257	0.944222	0.724766	0.146535	10.4091	0.246401	0.0236717	11.9162	0.046
37	6.61783	3.56265	2.59601	30.229	65.9603	0.533194	20.3694	17.7977	13.8015	15.8426	8.33034	12.089	1.85756	2.54923	1.37236	61.2061	2.18202	9.96706	18.5144	25.4083	4.56782	8.48498	11.6444	0.80768	0.690654	0.715937	0.711341	0.20539	8.19806	0.374955	0.045737	11.037	0.045
38	6.67558	3.64701	3.11241	35.3228	71.482	0.632124	20.7025	18.8697	16.6142	16.7401	10.5884	11.9202	1.83043	2.14483	1.17176	75.7743	2.02368	10.708	19.6002	22.9668	5.29134	9.68542	11.349	0.730271	0.744649	0.935948	0.7282	0.203098	10.4691	0.398495	0.038064	12.2019	0.05
39	6.73862	3.59729	2.80722	33.9305	69.3666	0.499489	20.6092	17.613	15.6916	16.5465	9.21951	11.2832	1.87325	2.40046	1.28144	68.0491	2.04437	10.2939	19.283	24.7101	5.03523	9.43224	12.0869	0.834419	0.719851	0.909561	0.730556	0.17793	9.4757	0.304557	0.0321408	11.4972	0.047
40	6.72828	3.4689	2.72746	32.641	66.3769	0.415115	19.4859	17.4255	14.9785	16.4925	8.89478	11.0068	1.9396	2.46687	1.27185	63.6582	2.03354	9.86535	19.1348	24.3365	4.85132	9.40961	11.9676	0.806015	0.69165	0.922161	0.743995	0.152199	9.01159	0.249991	0.027741	11.2118	0.047
41	6.75054	3.70328	3.02365	33.8612	73.1182	0.568707	21.1286	19.5724	16.5519	16.5478	9.84835	13.875	1.82286	2.23258	1.22477	75.5886	2.15935	10.8315	19.7442	24.1821	5.01607	9.14357	11.1988	0.692741	0.759205	0.642521	0.692129	0.188086	10.0887	0.412409	0.0408784	12.0306	0.05
42	7.11597	3.54839	3.07957	39.5626	75.0221	0.444815	21.8289	19.5169	17.7047	17.4663	10.1939	11.8468	2.00541	2.3107	1.15224	77.7599	1.89629	10.5428	21.1426	24.3612	5.55969	11.1494	12.8468	0.719777	0.728915	0.912279	0.748304	0.14444	10.376	0.28755	0.0277128	11.9398	0.054
43	6.79795	3.73092	3.34387	37.5137	75.6426	0.494393	21.8672	17.93	18.6765	17.2437	10.9543	12.152	1.82206	2.03296	1.11575	84.8093	2.0164	11.1273	20.2745	22.6212	5.51838	10.0548	11.2186	0.854321	0.788907	0.931707	0.716315	0.14785	11.2239	0.29593	0.0263661	12.463	0.056
44	6.56476	3.88307	3.18675	36.6061	76.5219	0.445039	22.305	18.1893	16.8196	17.9107	11.6034	12.4987	1.69061	2.06002	1.21851	81.2349	2.09041	11.6565	19.7065	24.0125	5.57615	9.42709	11.487	0.846762	0.65854	0.932928	0.696617	0.139653	11.597	0.297783	0.0256777	12.7571	0.059
45	6.89251	3.50577	3.01183	34.6194	70.1931	0.482986	20.1255	17.5467	16.7271	16.9078	9.62442	13.0472	1.96605	2.28848	1.164	72.7764	2.02757	10.184	20.0222	23.3058	5.02275	9.87498	11.4945	0.821003	0.734909	0.710119	0.731693	0.160363	9.83443	0.32149	0.0326903	11.7031	0.048
46	6.72964	3.69567	3.20025	37.0097	71.9378	0.407393	21.1853	18.0518	17.0668	17.9916	10.2415	11.9102	1.82095	2.10285	1.15481	79.592	1.94376	10.6897	19.4654	22.4788	5.4995	10.0143	11.5646	0.816553	0.662218	0.906815	0.746443	0.1273	10.388	0.264825	0.0254935	11.963	0.051
47	6.93866	3.58076	2.8602	37.9862	71.6993	0.57789	21.2793	18.0445	16.3931	17.2646	9.36008	13.0793	1.93776	2.42593	1.25192	71.0636	1.88751	10.3333	20.0235	25.0679	5.47457	10.6084	13.2809	0.820838	0.690777	0.687226	0.762044	0.202045	9.53405	0.393077	0.0412288	11.7411	0.048
48	6.94767	3.66613	3.08396	41.4671	74.8444	0.405435	22.4427	18.173	17.7186	17.1611	10.5452	12.0389	1.8951	2.25284	1.18877	78.5519	1.80491	10.7726	20.4151	24.2689	5.96848	11.3109	13.446	0.853514	0.75566	0.913837	0.773964	0.131466	10.7331	0.252987	0.0235708	12.1502	0.057
49	6.94281	3.47685	3.2971	38.9817	72.7399	0.457219	20.5693	17.5276	18.2513	17.2731	10.3193	11.8422	1.99687	2.10573	1.05452	79.589	1.866	10.477	20.9212	22.0618	5.61468	11.2118	11.823	0.840937	0.768319	0.924222	0.764208	0.138673	10.4457	0.304215	0.0291234	11.9457	0.053
50	6.68549	3.6162	3.10714	35.8427	72.4967	0.402943	20.4643	17.5248	17.0319	16.7122	10.5078	11.9162	1.84876	2.15166	1.16384	75.1185	2.02264	10.8439	20.0477	23.3323	5.36126	9.91168	11.5356	0.836915	0.76592	0.92944	0.725036	0.129683	10.6511	0.262736	0.0246675	12.0845	0.053
51	6.40555	3.57143	2.68673	31.2229	67.3795	0.580968	19.8127	17.3133	14.8259	15.752	9.15881	11.3361	1.79355	2.38414	1.32929	61.4642	2.15802	10.5189	18.8663	25.0787	4.87435	8.7424	11.6212	0.830185	0.750483	0.895168	0.711538	0.216236	9.14072	0.441178	0.048265	11.5254	0.049
52	6.60053	3.53017	2.84296	33.6625	68.749	0.41011	20.365	18.9059	15.3083	16.2343	9.21139	12.9632	1.86975	2.32171	1.24172	66.2437	2.0423	10.4157	19.4747	24.1822	5.09996	9.53566	11.8407	0.715618	0.72954	0.688482	0.733232	0.144255	9.54229	0.280769	0.0294236	11.519	0.049
53	6.49806	3.71165	2.90281	31.5866	68.3891	0.589726	20.7462	17.5545	15.3835	17.6795	9.2117	13.6527	1.75072	2.23854	1.27864	70.0116	2.16513	10.5245	18.4255	23.5596	4.86092	8.51012	10.8814	0.845576	0.618167	0.620711	0.706468	0.203157	9.36398	0.41056	0.0438446	11.6505	0.051
54	6.7929	3.48567	2.85731	32.8302	68.1735	0.383833	20.2327	17.4608	15.8103	16.4259	8.9633	12.8464	1.94881	2.37738	1.21991	67.6547	2.07655	10.036	19.5583	23.8593	4.83301	9.41862	11.4899	0.833517	0.735989	0.682177	0.727183	0.134334	9.31796	0.232914	0.0249963	11.3002	0.048
55	6.47758	3.58135	3.09036	30.6659	66.7289	0.341085	19.5979	18.4183	16.1819	17.798	9.49184	11.3406	1.80869	2.09606	1.15888	71.6918	2.176	10.3015	18.6323	21.5926	4.73417	8.56266	9.92308	0.725604	0.641621	0.92697	0.709906	0.11037	9.58243	0.185704	0.0193796	11.5836	0.047
56	7.005	3.69769	3.08657	39.547	74.8042	0.39526	22.2458	19.2645	17.5428	17.2479	10.3015	13.6256	1.89443	2.26951	1.19799	79.9493	1.89152	10.6787	20.23	24.2354	5.64555	10.6951	12.8126	0.752874	0.740657	0.696912	0.750287	0.128058	10.344	0.310655	0.0300325	11.9963	0.055
57	6.81826	3.30481	3.00792	35.5033	70.3948	0.444996	19.6539	17.6028	17.4593	18.2974	8.91863	11.3005	2.06313	2.26677	1.0987	67.7776	1.98276	10.3245	21.3007	23.4031	5.2071	10.7429	11.8033	0.796661	0.654993	0.877185	0.741964	0.147941	8.8353	0.419824	0.0475167	11.4302	0.054
58	6.80366	3.63713	3.17399	35.6094	74.0784	0.497126	21.6396	19.2003	17.4199	18.6214	10.4935	11.8679	1.87061	2.14357	1.14592	78.543	2.0803	10.888	20.3672	23.3392	5.23386	9.79052	11.2191	0.737262	0.630969	0.935759	0.706473	0.156625	10.3953	0.320099	0.0307927	12.3089	0.055
59	6.52529	3.45555	2.97727	34.2713	66.3056	0.396855	19.4367	16.9505	15.7804	16.11	9.47375	11.292	1.88835	2.19171	1.16065	67.1328	1.93473	10.1613	19.1882	22.2707	5.25206	9.91774	11.511	0.849663	0.76369	0.933181	0.76939	0.133295	9.66436	0.2478	0.0256406	11.4889	0.047
60	6.6276	3.56794	3.24772	39.2868	73.1289	0.488127	20.618	17.4748	17.7224	16.7142	10.1835	13.6454	1.85754	2.04069	1.0986	76.7984	1.86141	11.034	20.4961	22.517	5.92776	11.0111	12.0967	0.848027	0.796786	0.686931	0.764105	0.150299	10.7185	0.282181	0.0263265	12.1016	0.053
61	6.60827	3.61958	3.05402	35.5856	72.6306	0.579864	20.8545	17.5374	16.9528	16.6923	10.0991	13.5359	1.8257	2.16379	1.18518	73.0496	2.04101	10.9909	20.0661	23.782	5.38501	9.83142	11.652	0.851647	0.76419	0.692311	0.720234	0.189869	10.3344	0.392112	0.0379423	12.1464	0.054
62	6.64024	3.68907	3.05062	36.1815	73.0841	0.548337	20.9023	17.4651	17.0621	16.5614	10.5364	11.9899	1.79998	2.17669	1.20929	74.7288	2.01993	11.0062	19.811	23.9572	5.44882	9.80774	11.8604	0.860685	0.781317	0.920557	0.723733	0.179746	10.6845	0.384659	0.0360018	12.3296	0.053
63	6.81414	3.34448	2.93154	33.9383	68.7383	0.475995	19.2945	17.139	16.083	17.7135	9.29846	11.2807	2.03743	2.32442	1.14086	66.8089	2.02539	10.0876	20.5528	23.4479	4.98057	10.1476	11.577	0.824999	0.643798	0.917758	0.737347	0.16237	9.28226	0.305982	0.0329642	11.4227	0.049
64	6.82704	3.55708	2.96745	32.5153	72.4379	0.583145	21.0179	17.8785	16.8197	16.7576	9.17821	11.2901	1.91928	2.30064	1.1987	72.0626	2.22781	10.6105	20.3644	24.4108	4.76273	9.141	10.9573	0.825878	0.752285	0.904382	0.679991	0.196514	9.2429	0.385516	0.0417095	11.4857	0.046
65	6.30033	3.44513	3.07899	30.6739	66.5904	0.362554	18.7798	16.7	16.0725	16.1351	9.79246	11.4636	1.82876	2.04623	1.11891	66.8311	2.17091	10.5693	19.3288	21.6273	4.86862	8.90356	9.96232	0.845764	0.775404	0.935916	0.711506	0.117751	9.93916	0.230387	0.0231797	11.6189	0.049
66	6.58192	3.2356	3.01743	31.6587	65.1018	0.457496	18.1201	17.0171	16.1526	16.3699	8.90602	11.1847	2.03422	2.1813	1.0723	64.2606	2.05636	9.89102	20.1205	21.5753	4.80995	9.78449	10.4919	0.785926	0.757078	0.894183	0.743269	0.151618	9.17868	0.24026	0.0261759	11.1715	0.046
67	6.89369	3.63268	3.16824	37.4545	74.0615	0.630122	21.6377	18.0084	17.8571	17.2458	10.0588	11.8906	1.89769	2.17588	1.1466	79.341	1.97737	10.7434	20.3875	23.3763	5.43316	10.3104	11.8219	0.838014	0.754106	0.893577	0.730837	0.198887	10.0519	0.367485	0.0365588	12.2147	0.052
68	7.00045	3.72909	3.02934	41.3722	75.6743	0.542068	22.3578	18.2152	17.6148	17.6017	10.1996	11.9145	1.87725	2.31089	1.23099	79.0816	1.82911	10.8099	20.293	24.9805	5.90994	11.0945	13.6572	0.846352	0.714099	0.902451	0.764307	0.17894	10.3063	0.400777	0.0388866	12.2034	0.055
69	6.87626	3.4133	2.97903	32.6872	68.5738	0.641636	20.2933	17.813	17.2839	17.0063	8.65216	11.0848	2.01455	2.30822	1.14577	69.92	2.09788	9.97254	20.0902	23.0188	4.75363	9.57642	10.9724	0.803284	0.750605	0.884413	0.720838	0.215384	8.58416	0.462469	0.0538747	11.2299	0.048
70	6.33382	3.4957	2.90322	28.0296	66.9066	0.531706	19.2702	17.1782	15.2611	15.8212	9.42789	11.3096	1.81189	2.18166	1.20408	64.2806	2.387	10.5634	19.1397	23.0457	4.42538	8.0183	9.65466	0.820197	0.765762	0.925777	0.666837	0.183144	9.45114	0.386508	0.0408954	11.6378	0.048
71	6.61287	3.60039	2.97275	38.1451	71.8345	0.378576	21.0081	17.4749	16.2294	16.4125	9.95817	11.7366	1.83671	2.2245	1.21113	70.7779	1.88319	10.8628	19.9519	24.1643	5.76831	10.5947	12.8316	0.864063	0.756735	0.907999	0.762729	0.127349	10.217	0.24801	0.0242741	11.8137	0.055
72	6.30849	3.53629	3.00281	31.6655	65.3678	0.538108	19.0633	16.7719	15.077	15.5648	9.19045	12.7457	1.78393	2.10086	1.17766	66.9886	2.06432	10.3619	18.4849	21.7689	5.01951	8.95446	10.5453	0.851185	0.78166	0.710557	0.740352	0.179202	9.52099	0.354878	0.0372732	11.5819	0.046
73	6.55373	3.43634	3.15252	34.281	69.3844	0.494798	19.5028	17.0943	17.0106	16.7605	9.69429	11.4591	1.90718	2.07888	1.09003	70.9975	2.02399	10.587	20.1914	22.0092	5.23076	9.97602	10.8741	0.838268	0.760558	0.927265	0.73539	0.156953	9.80629	0.262154	0.0267333	11.6407	0.05
74	6.56444	3.48214	3.11736	34.5844	69.1859	0.536242	19.9488	17.1016	16.1626	16.7637	9.80288	13.3084	1.88518	2.10577	1.11702	71.2576	2.00049	10.5395	19.8688	22.1937	5.26845	9.93195	11.0941	0.85671	0.722374	0.695174	0.741846	0.172018	10.0794	0.338021	0.0335358	11.8247	0.052
75	6.41326	3.1928	2.96169	30.3531	61.9919	0.538656	17.2992	16.3009	15.0723	15.7419	8.55582	10.9963	2.00866	2.16541	1.07803	60.6441	2.04236	9.66621	19.4162	20.9313	4.73287	9.50675	10.2486	0.817698	0.763928	0.888706	0.758946	0.181875	8.86474	0.325385	0.0367055	11.1364	0.043
76	6.66025	3.63741	3.09262	35.1435	69.8651	0.469819	20.0462	17.2798	16.8875	17.9862	10.3376	11.7189	1.83104	2.15359	1.17616	74.9221	1.98799	10.4899	19.2073	22.5909	5.27661	9.66168	11.3637	0.843225	0.655651	0.945454	0.74253	0.151916	10.1279	0.329588	0.0325427	11.8737	0.052
77	6.51901	3.48774	3.0163	32.8655	68.4383	0.508138	19.7667	18.6534	16.5289	16.4405	9.26963	11.416	1.86912	2.16126	1.1563	68.5806	2.08238	10.4983	19.6225	22.6895	5.04149	9.42313	10.896	0.713523	0.768073	0.89336	0.724889	0.168464	9.24178	0.356984	0.0386272	11.5534	0.047
78	6.63252	3.66214	3.29389	34.5459	72.9059	0.467317	20.9595	19.5203	16.5937	16.3877	10.9372	14.9497	1.81111	2.01358	1.1118	80.0061	2.11041	10.9922	19.908	22.1337	5.20855	9.43325	10.4878	0.690873	0.77606	0.614653	0.703469	0.141874	10.891	0.289875	0.0266161	12.3047	0.052
79	6.88775	3.62738	3.06909	37.0197	73.3217	0.531667	21.2339	18.0984	17.1787	17.099	10.1729	11.7552	1.89882	2.24423	1.18191	76.6795	1.98061	10.6452	20.2134	23.8904	5.37472	10.2056	12.0621	0.814217	0.737966	0.924648	0.732487	0.173233	10.3471	0.329329	0.0318281	12.0109	0.053
80	6.60925	3.42533	2.98784	32.115	66.3743	0.415707	18.7511	17.2217	16.1516	16.2091	9.72887	11.3665	1.92952	2.21205	1.14642	67.6413	2.06677	10.0426	19.3775	22.2148	4.8591	9.37574	10.7486	0.794086	0.772124	0.9458	0.736008	0.139133	9.6391	0.263792	0.0273669	11.5192	0.047
81	6.68224	3.67263	2.93356	33.3754	71.0003	0.467413	20.5176	17.3051	16.8089	16.8518	10.1599	11.7694	1.81947	2.27786	1.25193	71.9937	2.12732	10.6252	19.3323	24.2028	4.99464	9.08762	11.3771	0.860532	0.743421	0.921231	0.705941	0.159333	10.125	0.301391	0.029767	11.8587	0.052
82	7.37006	3.7287	3.2261	36.6112	76.2606	0.485197	22.8905	18.8146	19.4987	18.2779	10.0433	11.6917	1.97658	2.28451	1.15579	88.6555	2.08298	10.3474	20.4524	23.6386	4.96756	9.81878	11.3484	0.812185	0.733063	0.922811	0.699069	0.150397	9.67196	0.441123	0.0456084	11.9327	0.055
83	6.79497	3.60616	3.10488	34.3046	71.5203	0.476486	20.6319	18.3613	16.6699	17.1367	10.1845	11.6664	1.88427	2.18849	1.16145	76.0811	2.08486	10.5255	19.8328	23.0348	5.04852	9.51277	11.0486	0.768637	0.712966	0.939842	0.713755	0.153464	10.2822	0.285741	0.0277897	11.8922	0.052
84	6.27103	3.66321	3.16569	32.196	69.0323	0.494679	19.4556	17.0277	16.5044	16.0888	10.4221	11.9563	1.71189	1.98094	1.15716	72.7225	2.14413	11.0081	18.8448	21.8064	5.13408	8.78901	10.1703	0.842796	0.800834	0.915701	0.708858	0.156263	10.4293	0.346265	0.0332011	12.0734	0.053
85	6.7731	3.56002	3.02294	33.6613	69.9337	0.527571	19.9086	20.455	16.5671	16.7901	9.91561	11.6157	1.90255	2.24057	1.17767	72.8901	2.07757	10.3252	19.6442	23.1344	4.96985	9.45537	11.1353	0.597627	0.738119	0.923032	0.720794	0.174523	9.95416	0.335573	0.0337118	11.8444	0.049
86	7.29832	3.6662	3.62423	48.7405	86.0198	0.443025	23.5278	20.7307	22.2776	18.564	11.8173	12.6561	1.9907	2.01376	1.01158	96.9739	1.76485	11.7862	23.4629	23.7346	6.67832	13.2946	13.4485	0.687611	0.811922	0.926636	0.750019	0.12224	11.8862	0.272679	0.0229409	12.7815	0.061
87	6.63454	3.61922	3.03933	30.5195	67.3801	0.497763	19.8126	17.477	16.1922	16.5123	9.70037	11.4403	1.83314	2.18289	1.1908	72.9801	2.20777	10.156	18.6173	22.1694	4.60009	8.4326	10.0415	0.814701	0.745904	0.930908	0.700805	0.163774	9.34003	0.391454	0.0419114	11.5596	0.05
88	6.86226	3.40447	3.17147	35.1665	68.8726	0.375604	19.7721	17.4291	16.8194	16.8228	9.48377	11.1711	2.01566	2.16375	1.07347	74.093	1.95847	10.0364	20.23	21.7163	5.12463	10.3295	11.0884	0.817504	0.746451	0.954509	0.753559	0.118432	9.39989	0.208802	0.0222132	11.362	0.047
89	6.47381	3.81437	2.99723	35.1964	70.0686	0.0805436	20.7892	19.8652	15.9351	17.2735	10.1506	11.8364	1.69721	2.15993	1.27263	74.0123	1.99079	10.8234	18.3696	23.3777	5.43675	9.22732	11.743	0.661671	0.670782	0.91001	0.741116	0.0268726	10.3015	0.257598	0.0250059	11.9701	0.049
90	6.79783	3.70957	3.17127	37.9781	74.3034	0.515462	21.5832	17.7652	17.5952	16.914	10.7211	12.2667	1.83251	2.14357	1.16974	79.9702	1.95648	10.9305	20.0302	23.4301	5.58679	10.2378	11.9756	0.858946	0.772488	0.894902	0.735231	0.162541	10.9253	0.384473	0.0351909	12.3096	0.055
91	6.85845	3.709	3.15852	35.9787	75.2674	0.725132	21.1242	19.0124	17.5399	16.9503	11.0909	12.3138	1.84914	2.17141	1.17428	80.3465	2.092	10.9744	20.2932	23.8299	5.24589	9.70036	11.391	0.734001	0.766765	0.9187	0.700111	0.22958	11.0116	0.484771	0.0440236	12.6468	0.056
92	6.57232	3.64787	2.9321	34.3304	71.4164	0.521427	20.9909	17.6556	16.1365	16.5591	10.0412	11.8608	1.80168	2.2415	1.24411	70.2971	2.08026	10.8662	19.5776	24.3567	5.22349	9.41109	11.7085	0.845776	0.739138	0.89649	0.715153	0.177834	10.0425	0.384505	0.0382879	12.1478	0.054
93	7.2221	3.81553	3.122	40.8014	79.0201	0.532304	22.9843	18.6836	18.2125	17.4621	11.0363	12.4977	1.89282	2.3133	1.22215	86.0303	1.9367	10.9414	20.7101	25.3107	5.64952	10.6935	13.069	0.826989	0.750185	0.887464	0.725198	0.170501	10.9604	0.386862	0.0352962	12.7103	0.057
94	6.83964	3.60053	2.89208	35.8951	70.8635	0.441468	20.9871	19.0536	16.5202	18.2682	9.72885	12.8261	1.89962	2.36496	1.24496	71.2214	1.97418	10.3607	19.6814	24.5026	5.24809	9.96937	12.4115	0.726084	0.621747	0.742785	0.742469	0.152647	9.91094	0.265077	0.0267459	11.7137	0.05
95	6.95051	3.69847	3.19665	36.1184	73.2542	0.451749	22.0983	18.3236	18.0264	17.3875	9.58981	14.0044	1.8793	2.17431	1.15698	82.1736	2.02817	10.5394	19.8066	22.916	5.19652	9.76579	11.2989	0.826664	0.748895	0.614144	0.721214	0.14132	10.0566	0.258089	0.0256636	11.8206	0.057
96	6.86469	3.86753	2.99648	38.978	75.5988	0.407301	22.5841	19.7903	16.7181	16.9062	10.644	12.0713	1.77495	2.29092	1.29069	79.5549	1.93953	11.0127	19.547	25.2292	5.67804	10.0782	13.0079	0.724251	0.73466	0.91746	0.735262	0.135926	10.3937	0.313793	0.0301906	12.4495	0.054
97	6.39317	3.59081	2.93865	34.7473	68.1792	0.647022	19.7079	17.0196	15.3502	16.0159	9.63892	11.6219	1.78043	2.17555	1.22193	67.4615	1.96215	10.6644	18.9871	23.2009	5.43506	9.67672	11.8242	0.854536	0.75163	0.896321	0.75516	0.220177	9.72539	0.427542	0.0439615	11.9293	0.046
98	6.49474	3.62345	3.17377	36.5173	73.1195	0.410154	20.5945	17.4743	17.3106	16.7213	10.5232	13.4482	1.79242	2.04638	1.14169	74.6894	2.00233	11.2583	20.1796	23.0387	5.62259	10.0781	11.506	0.847113	0.777611	0.730812	0.727852	0.129233	10.8238	0.27118	0.0250542	12.189	0.053
99	6.45423	3.3933	3.13962	30.911	67.6665	0.449666	18.6601	19.4093	16.4011	17.8983	9.28588	11.1629	1.90205	2.05574	1.0808	68.7611	2.18907	10.4841	19.9412	21.5525	4.78927	9.10944	9.84549	0.622132	0.643042	0.935963	0.703795	0.143223	9.31422	0.265238	0.0284766	11.3156	0.046
100	6.39856	3.24349	2.80384	28.8737	60.9616	0.414733	18.3791	16.6579	14.749	15.5786	7.9735	10.531	1.97274	2.28207	1.1568	58.19	2.11132	9.52741	18.7951	21.7422	4.51253	8.90203	10.2979	0.831902	0.763302	0.903024	0.746486	0.147916	8.11053	0.231666	0.0285636	10.626	0.039

## Sheet: 5
Prediction Experiment Data
Variety	Jingmai 163
No	l	w	h	V	S	D	S_yz	C_yz	S_xz	C_xz	S_xy	C_xy	l/w	l/h	w/h	V_obb	S/V	S/l	S/w	S/h	V/l	V/w	V/h	c_yz	c_xz	c_xy	E	d/h	S_c	S_s	S_s/S_c	C_c	Wg
1	7.24368	3.67412	3.36873	40.0965	77.2036	0.459896	21.9863	18.1815	19.5941	19.3981	11.1814	12.1599	1.97154	2.15027	1.09065	89.6559	1.92544	10.6581	21.0128	22.9177	5.53537	10.9132	11.9026	0.835373	0.654026	0.949787	0.733687	0.136519	10.7966	0.321875	0.0298126	12.2062	0.059
2	5.93884	3.49539	3.3625	32.3224	67.5262	0.306522	18.517	16.3357	16.6268	15.8077	10.788	11.9309	1.69905	1.7662	1.03952	69.8008	2.08915	11.3703	19.3186	20.0821	5.44254	9.24713	9.61259	0.871535	0.835719	0.951886	0.726564	0.0911588	10.5226	0.195892	0.0186163	11.8892	0.05
3	6.39197	3.98246	3.72507	41.3948	79.3348	0.697939	21.8608	17.706	19.0025	17.0234	13.5504	13.49	1.60503	1.71593	1.0691	94.8246	1.91654	12.4116	19.921	21.2975	6.47607	10.3943	11.1125	0.875826	0.823579	0.935226	0.729308	0.187362	12.5803	0.665209	0.052877	13.9095	0.064
4	6.21037	3.69639	3.48798	33.3849	71.7732	0.401699	19.6353	16.8051	18.3837	18.0477	10.7354	13.5655	1.68012	1.7805	1.05975	80.0698	2.14987	11.557	19.4171	20.5773	5.37568	9.03178	9.57142	0.87326	0.708892	0.73271	0.698472	0.115166	10.8849	0.187115	0.0171904	12.1237	0.055
5	6.29183	3.40845	3.10857	31.2928	63.555	0.420869	17.9693	16.2294	15.9469	15.8266	9.37888	11.0927	1.84595	2.02403	1.09647	66.6644	2.03098	10.1012	18.6463	20.4451	4.97356	9.18094	10.0666	0.856874	0.799631	0.957341	0.755482	0.13539	9.02908	0.288576	0.0319607	11.2569	0.044
6	6.61802	3.84113	3.30275	33.3506	76.0691	0.541366	21.5079	19.6609	18.1299	19.0521	10.8191	13.6063	1.72294	2.00379	1.16301	83.9582	2.28089	11.4942	19.8038	23.032	5.03936	8.6825	10.0978	0.698845	0.627336	0.734007	0.658574	0.163914	10.8131	0.340628	0.0315016	12.4022	0.055
7	6.74951	3.67724	3.46874	38.3093	74.7865	0.451437	21.1905	19.2978	19.6079	17.3252	10.864	12.114	1.83548	1.94581	1.06011	86.0927	1.95218	11.0803	20.3377	21.5601	5.67586	10.4179	11.0441	0.714687	0.820469	0.929828	0.734723	0.130144	11.0567	0.237378	0.0214691	12.2553	0.057
8	6.22894	3.53615	3.20773	33.1973	66.8014	0.405144	18.9396	16.5852	16.6013	15.9621	10.0925	11.6509	1.7615	1.94186	1.10239	70.655	2.01225	10.7244	18.891	20.8252	5.32953	9.38797	10.3492	0.864802	0.818371	0.933836	0.747642	0.126302	10.1239	0.226174	0.0223406	11.7168	0.048
9	6.30975	3.54588	3.24418	33.9796	69.9834	0.415649	19.4628	18.2596	17.1	16.2969	10.0613	11.9132	1.77946	1.94495	1.093	72.584	2.05957	11.0913	19.7366	21.572	5.38526	9.58286	10.474	0.733184	0.80868	0.8904	0.724817	0.128121	10.0808	0.257971	0.0255903	11.8029	0.054
10	6.66357	3.72398	3.40488	39.8696	78.5856	0.556705	21.8697	17.8698	18.8416	17.0832	11.327	12.4264	1.78937	1.95706	1.09372	84.492	1.97106	11.7933	21.1026	23.0803	5.98323	10.7062	11.7096	0.860192	0.810902	0.921332	0.718063	0.163502	11.6721	0.410894	0.035203	12.7179	0.059
11	6.47244	3.93193	3.72671	40.0504	79.2365	0.529489	21.9784	17.7579	19.9366	19.0481	12.236	14.4375	1.64613	1.73677	1.05507	94.8416	1.97842	12.2421	20.1521	21.2618	6.18783	10.186	10.7469	0.875394	0.690138	0.737304	0.714316	0.14208	12.0036	0.414944	0.0345683	13.088	0.06
12	6.29122	3.82483	3.45694	33.8997	73.4156	0.413095	20.6218	18.8523	17.1319	17.9896	11.4956	14.0627	1.64484	1.81988	1.10642	83.1838	2.16567	11.6695	19.1945	21.2372	5.38841	8.86305	9.80629	0.728768	0.664892	0.730101	0.689847	0.119497	11.3652	0.295536	0.0260036	12.5562	0.057
13	6.21798	3.94056	3.40691	37.7071	76.722	0.564663	21.3486	17.5077	17.82	16.7601	12.3994	12.8361	1.57795	1.82511	1.15664	83.4773	2.03468	12.3387	19.4698	22.5195	6.06419	9.56897	11.0678	0.874787	0.796791	0.94521	0.708663	0.16574	11.9699	0.422635	0.0353082	13.23	0.06
14	6.21094	3.89698	3.42447	35.1554	74.6344	0.550148	21.2135	17.5743	17.4009	17.0202	11.387	15.8577	1.59378	1.8137	1.13798	82.8855	2.12298	12.0166	19.1519	21.7944	5.66024	9.02121	10.266	0.862674	0.754455	0.568744	0.695238	0.160652	11.6217	0.392858	0.0338039	12.7478	0.055
15	6.39415	3.71219	3.37561	36.8694	75.4932	0.497509	21.0952	17.5565	17.897	17.1322	11.83	12.5652	1.72247	1.89422	1.09971	80.1247	2.04759	11.8066	20.3365	22.3643	5.76611	9.93196	10.9223	0.859606	0.765844	0.941096	0.70949	0.147383	11.5179	0.356853	0.0309825	12.6289	0.06
16	6.20022	3.57307	3.54301	38.1169	74.4218	0.415012	19.7515	17.9506	19.1356	16.6845	10.9527	13.8003	1.73526	1.74999	1.00848	78.4912	1.95246	12.0031	20.8285	21.0052	6.14767	10.6678	10.7583	0.769896	0.863392	0.722325	0.735849	0.117135	11.3344	0.261942	0.0231104	12.4684	0.058
17	6.02785	3.32217	3.1924	30.2037	63.5659	0.424586	17.9919	16.0932	15.5124	15.8255	9.58336	11.3766	1.81443	1.88819	1.04065	63.9295	2.10457	10.5454	19.1339	19.9116	5.0107	9.09158	9.46113	0.872534	0.77796	0.929992	0.737723	0.132999	9.56281	0.227747	0.0238159	11.4172	0.046
18	6.3395	3.59827	3.44518	35.1158	73.1326	0.425885	20.0784	17.3196	18.0266	16.8096	11.1513	12.1048	1.76182	1.84011	1.04444	78.5887	2.08261	11.536	20.3244	21.2275	5.53921	9.75909	10.1927	0.840705	0.801285	0.955871	0.708982	0.123618	10.6413	0.30576	0.0287333	12.1733	0.055
19	6.21275	3.71313	3.4761	34.0041	69.9283	0.34066	19.611	16.9166	18.125	17.3302	11.4924	12.3095	1.67318	1.78728	1.06819	80.1893	2.05647	11.2556	18.8327	20.1169	5.47329	9.1578	9.78228	0.86072	0.757982	0.952625	0.725736	0.0980009	11.5221	0.211296	0.0183383	12.4348	0.053
20	6.25407	3.61555	3.46867	34.2582	74.1014	0.4956	19.9988	16.9625	17.6339	16.5251	11.1859	13.9622	1.72977	1.80302	1.04235	78.4333	2.16303	11.8485	20.4952	21.363	5.47774	9.47522	9.87645	0.873006	0.811052	0.720699	0.688272	0.142879	11.3149	0.260699	0.0230403	12.4845	0.055
21	6.68065	3.67749	3.41097	38.7896	76.0352	0.652242	20.7185	18.979	18.8284	17.0786	11.4279	12.484	1.81663	1.95858	1.07813	83.8007	1.9602	11.3814	20.6759	22.2914	5.80626	10.5479	11.372	0.722438	0.810771	0.920977	0.728684	0.191219	11.2199	0.448516	0.039975	12.6986	0.056
22	6.85697	3.72959	3.62862	41.8816	78.2273	0.608814	21.7983	18.0289	20.8516	17.8071	11.2131	12.3121	1.83853	1.88969	1.02783	92.7973	1.86782	11.4084	20.9748	21.5584	6.10789	11.2295	11.542	0.842312	0.825928	0.929077	0.74542	0.167781	11.1512	0.401499	0.036005	12.6137	0.058
23	6.34529	3.716	3.42789	34.7131	69.5864	0.384941	19.7512	16.8428	18.3102	16.6172	10.9372	12.1507	1.70756	1.85108	1.08405	80.8265	2.00462	10.9666	18.7261	20.3001	5.47069	9.34151	10.1267	0.874484	0.83285	0.93045	0.739404	0.112297	11.097	0.234849	0.0211632	12.277	0.053
24	6.15604	3.66146	3.40077	32.2939	69.1548	0.330176	19.268	18.1348	17.6043	16.1426	10.9222	12.0469	1.68131	1.81019	1.07665	76.6538	2.14142	11.2336	18.8872	20.335	5.24589	8.81997	9.49605	0.735871	0.848519	0.945252	0.709038	0.0970883	11.1106	0.174341	0.0156914	12.1583	0.051
25	6.46364	3.75648	3.56264	35.8622	72.4427	3.04228	20.3304	17.4975	19.2283	16.9589	10.8622	12.1615	1.72066	1.81428	1.05441	86.5028	2.02003	11.2077	19.2847	20.334	5.5483	9.54676	10.0662	0.834036	0.839721	0.922423	0.72584	0.853938	10.9727	0.205359	0.0187155	12.1662	0.054
26	6.08762	3.78145	3.23352	30.9401	67.747	0.345066	19.5698	16.6307	16.0074	15.5992	10.0047	14.8618	1.60986	1.88266	1.16945	74.4358	2.18961	11.1287	17.9156	20.9514	5.08247	8.18208	9.56855	0.888698	0.826241	0.568917	0.7034	0.106715	10.4125	0.211379	0.0203005	11.9184	0.048
27	6.14311	3.75651	3.27434	32.0361	68.2525	0.34451	19.1036	16.6356	16.8023	15.985	11.0937	12.2506	1.63533	1.87614	1.14726	75.5608	2.13049	11.1104	18.1691	20.8447	5.21496	8.52816	9.78398	0.867023	0.825909	0.928436	0.714582	0.105215	11.117	0.214607	0.0193045	12.2868	0.052
28	6.33813	3.58392	3.17809	33.1595	70.8898	0.556389	19.9628	17.0794	16.7587	16.3697	10.0406	13.0903	1.76849	1.99432	1.1277	72.1913	2.13784	11.1847	19.78	22.3058	5.23175	9.25231	10.4338	0.859541	0.785501	0.73596	0.703989	0.17507	10.0648	0.353411	0.0351135	11.9274	0.051
29	6.56311	3.50991	3.50342	38.3262	73.4572	0.427064	20.4139	17.2659	19.0566	17.097	10.0733	14.9223	1.86988	1.87334	1.00185	80.7044	1.91663	11.1924	20.9285	20.9673	5.83964	10.9194	10.9397	0.860079	0.818835	0.568182	0.748238	0.121899	10.5166	0.268744	0.0255542	12.1172	0.055
30	6.68311	3.39559	3.30403	36.4357	69.9753	0.373964	20.2004	17.1987	17.7829	18.0026	10.0881	11.6977	1.96817	2.02271	1.02771	74.9789	1.92052	10.4705	20.6077	21.1787	5.45191	10.7303	11.0276	0.857746	0.68916	0.925978	0.759423	0.113184	10.2827	0.244003	0.0237295	11.8622	0.052
31	6.03127	3.53896	3.30519	32.3816	67.4398	0.452499	18.5408	16.4109	16.5628	18.4957	10.3227	11.7323	1.70425	1.82479	1.07073	70.5475	2.08266	11.1817	19.0564	20.4042	5.36895	9.15003	9.79719	0.864681	0.608108	0.941931	0.728383	0.136905	10.4909	0.282009	0.0268814	12.0364	0.051
32	6.64434	3.6616	3.59188	40.007	75.1949	0.483787	21.2976	17.577	19.1113	17.1586	11.2332	12.474	1.8146	1.84982	1.01941	87.3865	1.87954	11.3171	20.5361	20.9347	6.02122	10.9261	11.1382	0.86582	0.815295	0.906741	0.752165	0.134689	11.4776	0.288494	0.0251354	12.5477	0.056
33	6.02732	3.82281	3.4934	37.1512	74.1293	0.444159	20.4443	17.06	17.8998	17.4999	11.834	13.9494	1.57667	1.72535	1.0943	80.4924	1.99534	12.2989	19.3913	21.2198	6.1638	9.71831	10.6347	0.882275	0.734119	0.763857	0.726222	0.127142	11.9539	0.33681	0.0281757	13.2196	0.058
34	6.45216	3.91231	3.5908	40.7401	75.7603	0.491871	21.2541	17.3927	19.1942	16.7665	12.3569	12.7918	1.64919	1.79686	1.08954	90.642	1.8596	11.7419	19.3646	21.0984	6.31418	10.4133	11.3457	0.882464	0.857576	0.948496	0.755643	0.136981	11.2338	0.460063	0.0409533	12.7794	0.059
35	6.406	3.54782	3.30048	35.3293	69.9143	0.543895	19.4602	17.1785	17.4543	16.3524	10.2076	11.7295	1.80562	1.94093	1.07494	75.0112	1.97893	10.9139	19.7063	21.1831	5.51503	9.95804	10.7043	0.828259	0.819838	0.931863	0.74462	0.164793	10.3573	0.364708	0.0352126	12.0202	0.051
36	6.25326	3.46535	3.39097	34.6135	67.9007	0.372209	19.0693	17.9746	17.1846	16.1898	10.0605	11.6209	1.80451	1.84409	1.02193	73.4814	1.96168	10.8584	19.5942	20.024	5.53527	9.98847	10.2076	0.741323	0.823463	0.935689	0.75631	0.109765	10.2721	0.156083	0.0151948	11.8814	0.05
37	6.29668	3.81164	3.44796	36.2244	69.7504	0.39909	20.0916	17.1265	18.0923	17.6772	11.381	12.446	1.65196	1.8262	1.10548	82.7535	1.92551	11.0773	18.2993	20.2294	5.75294	9.50362	10.506	0.860336	0.727204	0.922804	0.758923	0.115747	11.4658	0.264638	0.0230807	12.6468	0.058
38	6.3075	3.42521	3.13569	33.1488	65.6932	0.270105	18.4055	16.4901	17.0504	16.3804	9.45234	11.2459	1.84149	2.01152	1.09233	67.7449	1.98177	10.4151	19.1793	20.9502	5.25546	9.67788	10.5715	0.850146	0.798133	0.938728	0.759513	0.0861392	9.73609	0.136321	0.0140016	11.386	0.047
39	6.16549	3.83804	3.36991	31.5944	70.6549	0.426919	19.3872	18.6195	17.6484	16.6629	10.5686	13.6155	1.60642	1.82957	1.13891	79.7433	2.23631	11.4597	18.4091	20.9664	5.1244	8.23192	9.37545	0.702375	0.798354	0.716044	0.683925	0.126686	10.7657	0.288969	0.0268418	12.1531	0.052
40	6.1989	3.5651	3.32269	35.6399	70.3788	0.487108	19.5363	16.8288	16.9175	15.8735	10.7209	12.0893	1.73877	1.86563	1.07296	73.4303	1.97472	11.3534	19.7411	21.1813	5.74939	9.99689	10.7262	0.866412	0.843304	0.921333	0.744035	0.146601	11.0228	0.315699	0.0286407	12.2905	0.054
41	6.2608	3.63262	3.13769	34.3943	68.8161	0.380078	19.4295	16.9386	17.1278	16.3975	10.0334	11.7129	1.72349	1.99535	1.15774	71.361	2.0008	10.9916	18.9439	21.9321	5.4936	9.46817	10.9617	0.850546	0.800085	0.918564	0.743096	0.121133	10.2721	0.221019	0.0215164	11.8181	0.051
42	6.13281	3.77707	3.39107	34.1505	70.7246	0.462386	19.7974	16.8335	17.4381	16.1587	10.8622	12.1252	1.6237	1.80852	1.11383	78.5509	2.07097	11.5322	18.7248	20.8561	5.56849	9.04154	10.0707	0.8775	0.838836	0.927962	0.719623	0.136354	11.1246	0.252177	0.0226684	12.3485	0.054
43	5.99247	3.57061	3.04649	31.4303	65.9712	0.341649	18.8526	16.6229	15.3509	15.6469	9.42533	12.8408	1.67828	1.96701	1.17204	65.1849	2.09897	11.009	18.4762	21.6548	5.24496	8.80251	10.3169	0.856936	0.787534	0.717962	0.729943	0.112145	9.77976	0.221061	0.022604	11.5533	0.049
44	6.21886	3.71282	3.56871	37.4406	72.0899	0.313467	20.0518	17.0624	18.8463	16.6834	10.936	13.8102	1.67497	1.74261	1.04038	82.3998	1.92545	11.5921	19.4165	20.2005	6.02049	10.0841	10.4913	0.865091	0.850448	0.720194	0.750639	0.0878377	11.371	0.216789	0.0190652	12.3708	0.055
45	6.39293	3.5322	3.19281	33.6523	69.7593	0.338603	19.6538	16.9596	17.0265	17.0356	10.2714	11.796	1.8099	2.00229	1.1063	72.0972	2.07294	10.912	19.7495	21.8489	5.26399	9.52729	10.54	0.858228	0.736891	0.927143	0.722468	0.106052	10.516	0.18512	0.0176037	12.04	0.052
46	6.89209	3.61768	3.11806	39.8365	72.8181	0.316115	21.1176	17.8824	17.499	18.5201	10.2033	11.8217	1.90511	2.21037	1.16023	77.7437	1.82793	10.5655	20.1284	23.3536	5.78003	11.0116	12.776	0.829433	0.640787	0.917001	0.774507	0.101382	10.5426	0.202144	0.019174	11.8653	0.055
47	6.62015	3.46777	3.21286	36.152	70.5689	0.447026	20.0837	17.3763	17.3962	16.8361	10.1889	11.6276	1.90905	2.06052	1.07934	73.7581	1.95201	10.6597	20.3499	21.9645	5.46091	10.4251	11.2523	0.835451	0.770832	0.946534	0.749122	0.139137	10.2939	0.276428	0.0268537	11.8542	0.051
48	6.02958	3.55987	3.1061	32.2132	66.8416	0.367473	19.0187	16.6691	15.9576	15.947	9.54444	12.9185	1.69376	1.9412	1.14609	66.6709	2.07498	11.0856	18.7764	21.5194	5.34253	9.04898	10.3709	0.859696	0.788132	0.718314	0.732352	0.118307	9.89944	0.231964	0.023432	11.5735	0.05
49	6.63292	3.61832	3.44226	37.1176	73.754	0.51097	20.7568	17.3119	18.1849	16.7388	11.2128	12.167	1.83315	1.92691	1.05115	82.6145	1.98703	11.1194	20.3835	21.426	5.59597	10.2583	10.7829	0.869882	0.815173	0.951341	0.729478	0.14844	11.0297	0.325467	0.0295083	12.3459	0.056
50	6.1597	3.65443	3.62523	35.3806	72.5794	0.387296	19.1122	19.9204	19.2527	16.8108	10.9107	12.1797	1.68554	1.69912	1.00805	81.6045	2.05139	11.783	19.8607	20.0206	5.74389	9.68157	9.75955	0.604926	0.85567	0.923783	0.717972	0.106834	11.1157	0.221028	0.0198843	12.2841	0.056
51	6.27066	3.30596	2.95204	28.6903	61.1783	0.310522	17.5286	16.2295	14.9623	17.4439	8.75885	10.9173	1.89677	2.12418	1.11989	61.1974	2.13237	9.75628	18.5055	20.7241	4.57533	8.67836	9.71881	0.835844	0.61759	0.923006	0.740691	0.105189	8.84348	0.189105	0.0213835	11.0095	0.055
52	6.19986	3.20348	3.00539	25.6712	61.0947	0.424452	17.0741	17.3904	15.0008	15.5933	8.4221	10.6581	1.93535	2.06291	1.06591	59.6905	2.37989	9.85421	19.0713	20.3283	4.14061	8.01352	8.5417	0.709103	0.774872	0.93121	0.688712	0.14123	8.09037	0.283578	0.0350513	10.7151	0.055
53	6.3301	3.3437	2.91024	26.8086	60.4512	0.476833	17.9538	16.4375	15.0401	17.3193	8.03442	10.621	1.89314	2.17512	1.14894	61.598	2.25492	9.5498	18.0791	20.7719	4.23509	8.01764	9.21182	0.834592	0.629766	0.894571	0.716453	0.163847	8.02677	0.362079	0.045109	10.7079	0.052
54	6.55319	3.30017	3.09004	29.1612	67.0875	0.435892	18.7499	17.2035	16.9384	16.4694	9.17029	11.2681	1.98571	2.12074	1.068	66.8271	2.30058	10.2374	20.3285	21.7109	4.44992	8.83627	9.43714	0.795714	0.784345	0.907131	0.68282	0.141064	9.20486	0.291443	0.0316619	11.3625	0.062
55	6.06807	3.43018	3.11467	26.1523	63.4261	0.472538	17.9327	16.4283	16.4467	16.2427	8.5402	12.4563	1.76902	1.94822	1.1013	64.8304	2.42526	10.4524	18.4906	20.3637	4.30982	7.62417	8.39649	0.834544	0.782988	0.691316	0.671659	0.151714	8.61862	0.317763	0.0368694	11.1751	0.056
56	6.18443	3.07102	2.85386	25.9772	57.8284	0.394642	16.532	15.7866	14.079	15.4561	7.35036	13.159	2.0138	2.16704	1.07609	54.2019	2.22612	9.35064	18.8304	20.2632	4.20041	8.45881	9.10246	0.833182	0.740215	0.533155	0.733383	0.138284	7.92422	0.238828	0.030139	10.4619	0.051
57	6.17697	3.15316	2.84314	26.945	58.9164	0.451884	16.5816	17.335	14.4999	15.4585	8.14294	10.5639	1.95898	2.17259	1.10904	55.3757	2.18655	9.53809	18.6849	20.7224	4.36217	8.54539	9.47721	0.693053	0.762112	0.916484	0.737609	0.158939	7.98954	0.306912	0.0384142	10.6249	0.052
58	6.37633	3.21699	2.81459	29.3053	60.494	0.474046	17.6093	16.5898	14.5612	15.5357	8.01913	11.9239	1.98208	2.26545	1.14297	57.7345	2.06427	9.48727	18.8045	21.493	4.59595	9.10955	10.4119	0.803617	0.757747	0.708399	0.759737	0.168424	8.27756	0.271979	0.0328573	10.7156	0.054
59	6.09997	3.17586	2.97419	28.3783	61.3807	0.50224	17.2065	16.0416	15.3607	15.7176	8.22065	10.518	1.92073	2.05097	1.06781	57.6181	2.16295	10.0625	19.3273	20.6378	4.6522	8.93561	9.5415	0.839827	0.780959	0.933312	0.732886	0.168866	8.26852	0.362015	0.0437823	10.8425	0.055
60	5.95612	3.25682	2.69655	26.0007	56.5913	0.519371	16.5974	15.7899	13.3069	14.657	7.69805	10.4362	1.82881	2.2088	1.20778	52.3077	2.17653	9.50137	17.3762	20.9866	4.36537	7.98346	9.64222	0.836121	0.777996	0.887731	0.749867	0.192606	7.82362	0.303238	0.0387593	10.551	0.049
61	6.31692	3.21088	2.92305	30.014	61.3068	0.389557	17.4957	16.3062	14.7019	15.4826	8.60156	10.9109	1.96735	2.16107	1.09847	59.2878	2.04261	9.70518	19.0935	20.9736	4.75136	9.34759	10.268	0.826441	0.770333	0.907493	0.7617	0.133271	8.78007	0.239258	0.0272502	10.9724	0.056
62	6.00695	3.05854	2.74102	23.4999	55.227	0.45197	15.8507	15.505	13.4655	15.032	7.1135	11.3491	1.96399	2.1915	1.11584	50.3594	2.3501	9.19386	18.0566	20.1484	3.91212	7.68336	8.57341	0.82812	0.748471	0.693666	0.718295	0.164891	7.22311	0.266211	0.0368555	10.0893	0.047
63	5.93742	3.2163	2.97709	26.3836	58.5519	0.402967	16.7444	15.6327	14.2847	15.268	8.19763	10.6775	1.84604	1.99437	1.08035	56.8521	2.21925	9.86151	18.2047	19.6675	4.44361	8.20308	8.86222	0.860582	0.769655	0.903105	0.731856	0.135356	8.35126	0.252911	0.0302842	10.7782	0.053
64	6.09616	3.37511	3.01942	28.9235	62.4978	0.467634	17.7217	15.969	15.0449	15.6965	9.15254	11.1509	1.80621	2.01899	1.1178	62.1251	2.16079	10.252	18.5173	20.6986	4.74455	8.56966	9.57918	0.872847	0.766966	0.92451	0.728977	0.154876	8.92691	0.354069	0.0396631	11.4133	0.058
65	6.01901	3.22148	2.83276	24.882	57.5933	0.460116	16.4169	15.6829	13.5712	15.3238	8.07693	12.027	1.8684	2.12479	1.13722	54.9277	2.31465	9.56856	17.8779	20.3311	4.13391	7.72378	8.78367	0.838359	0.725895	0.701331	0.715533	0.162427	8.11384	0.322965	0.0398042	10.7576	0.05
66	5.87777	3.05539	3.04901	26.2033	55.3663	0.376907	14.9911	16.6881	14.5746	14.8456	7.99833	10.496	1.92374	1.92777	1.00209	54.7567	2.11295	9.41961	18.1209	18.1588	4.45804	8.57611	8.59405	0.676099	0.830598	0.911882	0.770435	0.123616	8.25309	0.225016	0.0272644	10.6873	0.048
67	6.31853	3.17954	3.05968	30.7944	62.5564	0.482316	16.9806	16.2821	16.9534	16.1194	8.12967	12.3557	1.98725	2.0651	1.03917	61.4691	2.03142	9.90046	19.6747	20.4454	4.87367	9.68518	10.0646	0.804491	0.819494	0.668847	0.759371	0.157636	8.43901	0.299087	0.035441	10.9467	0.056
68	5.98392	3.2866	2.99809	25.3491	59.7066	0.397453	16.5907	15.7635	14.5602	15.2173	8.67059	10.921	1.8207	1.99591	1.09623	58.9627	2.35537	9.97785	18.1667	19.9149	4.23621	7.71287	8.45508	0.83859	0.78973	0.913095	0.698817	0.132569	8.63748	0.28345	0.0328163	10.9835	0.052
69	6.11148	3.20346	2.94768	27.5099	59.7841	0.429902	17.0208	15.9436	14.7058	15.3728	8.37087	10.5995	1.90777	2.07332	1.08677	57.7094	2.17319	9.78227	18.6624	20.2817	4.50135	8.58756	9.33272	0.841004	0.781577	0.935815	0.737028	0.145844	8.12738	0.30683	0.0377526	10.7689	0.053
70	6.03649	3.1236	2.58339	25.3622	55.415	0.408298	16.248	15.7906	12.9797	14.721	7.31176	10.0119	1.93254	2.33666	1.20911	48.7114	2.18494	9.18	17.7407	21.4505	4.20148	8.11954	9.81741	0.818453	0.752277	0.916168	0.753196	0.158047	7.50166	0.250567	0.0334015	10.2566	0.046
71	6.37226	3.4466	3.03447	31.3463	64.0169	0.477095	18.4987	16.5009	15.8636	15.9168	8.95126	11.9954	1.84885	2.09996	1.13582	66.6448	2.04225	10.0462	18.5739	21.0966	4.91918	9.09484	10.3301	0.853327	0.786471	0.781353	0.750884	0.157225	8.99336	0.32605	0.0362545	11.2634	0.058
72	6.14854	3.43633	2.85745	24.5472	60.7088	0.507117	17.8628	16.358	14.2812	15.2421	8.24359	13.0686	1.78927	2.15176	1.20259	60.3734	2.47315	9.8737	17.6667	21.2458	3.99236	7.14342	8.59059	0.838453	0.77208	0.60624	0.672708	0.177472	8.58681	0.308934	0.0359777	11.0714	0.053
73	6.42321	3.17077	3.14578	26.74	59.8556	0.519313	17.0096	16.2424	16.2594	16.2024	8.07464	10.4779	2.02576	2.04185	1.00794	64.0686	2.23843	9.31864	18.8773	19.0273	4.16303	8.43328	8.50027	0.809808	0.777922	0.923769	0.722349	0.165083	8.13903	0.312373	0.0383796	10.8921	0.051
74	6.23672	3.14886	2.94941	28.2192	60.6084	0.351652	17.1405	16.149	15.3923	15.707	8.12821	10.4877	1.98063	2.11456	1.06762	57.9222	2.14777	9.718	19.2478	20.5493	4.52468	8.96172	9.56773	0.825505	0.783617	0.928155	0.739447	0.119228	8.30605	0.234042	0.0281773	10.7002	0.053
75	5.78958	3.03847	3.02268	24.6655	55.7368	0.252331	15.7846	15.4688	14.4896	14.9034	7.78248	10.3588	1.90543	1.91538	1.00522	53.1735	2.25971	9.62709	18.3437	18.4395	4.26032	8.11772	8.16012	0.828535	0.819361	0.910933	0.735069	0.083479	7.97266	0.156841	0.0196724	10.3941	0.049
76	6.48145	3.95098	3.50583	39.2158	78.915	0.559162	21.8407	19.0867	19.3486	16.9202	12.1093	12.8143	1.64047	1.84876	1.12697	89.7775	2.01233	12.1755	19.9736	22.5096	6.05047	9.9256	11.1859	0.753001	0.848845	0.926235	0.707227	0.159495	12.039	0.370208	0.0307508	12.9538	0.062
77	6.2334	3.89071	3.51788	35.4234	76.2562	0.55192	21.411	17.5327	17.7287	17.9003	12.1827	14.2956	1.60212	1.77192	1.10598	85.3168	2.15271	12.2335	19.5996	21.6768	5.68284	9.10462	10.0695	0.874841	0.694935	0.748735	0.683905	0.15689	11.8684	0.395262	0.0333037	12.9538	0.058
78	6.33775	3.56251	3.32038	35.5934	71.0133	0.407869	19.69	17.4243	17.7005	16.4728	10.5514	11.9284	1.77901	1.90874	1.07292	74.9686	1.99513	11.2048	19.9335	21.3871	5.61608	9.9911	10.7197	0.814564	0.819291	0.931402	0.736745	0.122838	10.9024	0.235649	0.0216143	12.0975	0.052
79	6.02355	3.7364	3.40713	34.712	71.4686	0.373088	19.7223	16.7189	17.0367	17.4817	11.5397	12.4196	1.61213	1.76792	1.09664	76.6823	2.0589	11.8649	19.1277	20.9762	5.76272	9.29024	10.188	0.886204	0.700179	0.939663	0.719916	0.109502	11.7185	0.254426	0.0217115	12.6682	0.056
80	6.28989	3.57458	3.43426	35.1844	73.9424	0.53497	19.9775	17.1592	18.0545	18.3842	10.7865	13.5791	1.75962	1.83151	1.04086	77.2149	2.10157	11.7558	20.6856	21.5308	5.59381	9.84296	10.2451	0.852195	0.670943	0.734736	0.70213	0.155775	10.7681	0.350194	0.0325214	12.2993	0.056
81	6.18745	3.73227	3.27496	30.91	66.4092	0.417048	19.0724	16.5988	16.9576	16.5262	10.1165	11.7115	1.65783	1.88932	1.13964	75.6293	2.14847	10.7329	17.7933	20.2779	4.99559	8.28182	9.43829	0.869446	0.779844	0.926394	0.717103	0.127345	10.0701	0.274318	0.0272409	11.9455	0.048
82	6.44931	3.66008	3.5222	38.1094	72.5033	0.487107	20.2207	17.3364	18.2762	18.2132	11.3223	12.2848	1.76207	1.83105	1.03915	83.1415	1.90251	11.242	19.8092	20.5847	5.90906	10.4122	10.8198	0.845018	0.691999	0.9423	0.755221	0.138296	11.0871	0.318453	0.0287229	12.38	0.055
83	6.11436	3.7654	3.05453	31.4341	69.8362	0.420285	19.9018	17.1824	16.1469	16.0376	10.76	13.6751	1.62383	2.00173	1.23273	70.3246	2.22167	11.4217	18.5468	22.8631	5.14103	8.34814	10.291	0.846671	0.788497	0.722674	0.6896	0.137594	10.6296	0.275064	0.0258771	12.2524	0.055
84	6.30516	3.59838	3.56041	39.3145	74.6024	0.417627	20.292	16.9845	19.1998	18.6545	11.3235	12.4049	1.75222	1.77091	1.01067	80.7798	1.89758	11.832	20.7322	20.9533	6.23529	10.9256	11.0421	0.883507	0.692982	0.924246	0.749365	0.117298	11.5125	0.212018	0.0184162	12.5386	0.059
85	6.08007	3.68941	3.25802	37.3398	70.0724	0.605097	19.1737	18.2684	16.3899	17.0976	10.587	15.3546	1.64798	1.86619	1.13241	73.0834	1.87661	11.5249	18.9929	21.5077	6.14134	10.1208	11.4609	0.721596	0.704198	0.564007	0.770865	0.185726	10.4087	0.51242	0.0492298	12.5201	0.057
86	6.4133	4.01876	3.52109	40.853	76.8721	0.782748	21.7295	18.9135	18.2607	16.6126	12.2376	15.6732	1.59584	1.8214	1.14134	90.7509	1.88167	11.9864	19.1283	21.8319	6.37005	10.1656	11.6024	0.762952	0.831058	0.625702	0.74609	0.222303	11.5444	0.585142	0.0506862	13.2062	0.059
87	6.37294	3.59053	3.33697	37.3334	72.4383	0.518123	20.1181	18.8183	17.7953	16.7138	10.704	13.6494	1.77493	1.9098	1.07599	76.3571	1.94031	11.3665	20.1748	21.7078	5.85812	10.3978	11.1878	0.713532	0.800103	0.721611	0.745603	0.155268	10.8461	0.319861	0.0294909	12.2841	0.056
88	5.99548	3.69694	3.21193	33.9811	68.5944	0.316272	19.4827	17.4246	16.6501	15.8609	10.7081	11.9207	1.62174	1.86663	1.151	71.1921	2.0186	11.441	18.5544	21.3562	5.66779	9.1917	10.5797	0.805962	0.831286	0.946449	0.739516	0.098468	10.5066	0.259922	0.0247389	11.9749	0.053
89	6.09717	3.66883	3.32066	32.5956	66.7648	0.51507	18.8407	17.9631	17.1906	15.9838	9.98674	13.608	1.66188	1.83613	1.10485	74.2816	2.04828	10.9501	18.1978	20.1058	5.34602	8.88445	9.81597	0.733369	0.845125	0.677366	0.738985	0.15511	10.2567	0.327373	0.0319181	11.9868	0.049
90	6.11251	3.67545	3.27933	31.7212	68.5953	0.503488	19.5968	16.7826	16.4623	15.7978	10.4599	12.0723	1.66306	1.86395	1.12079	73.6741	2.16244	11.2221	18.6631	20.9175	5.18955	8.63056	9.67308	0.873884	0.828492	0.901446	0.706343	0.153534	10.6684	0.262977	0.0246502	12.0984	0.051
91	6.29571	3.76394	3.40522	35.0048	73.2188	0.521373	20.3982	17.109	17.7086	16.9784	11.3079	13.7214	1.67264	1.84884	1.10534	80.6923	2.09168	11.6299	19.4527	21.5019	5.5601	9.30005	10.2797	0.875246	0.771576	0.754357	0.706654	0.15311	11.5392	0.311157	0.0269652	12.6605	0.058
92	6.18859	3.57251	3.34004	33.5139	70.2298	0.402776	19.4606	16.9746	17.421	16.4576	10.4139	11.9019	1.73228	1.85285	1.0696	73.8444	2.09554	11.3483	19.6584	21.0266	5.41543	9.38104	10.034	0.848298	0.80785	0.923348	0.715658	0.12059	10.6274	0.2024	0.0190451	11.995	0.053
93	6.28169	3.57003	3.13296	30.1226	65.6921	0.319428	19.1598	16.6568	15.7945	15.896	9.92984	11.6349	1.75956	2.00503	1.1395	70.2593	2.18082	10.4577	18.401	20.968	4.79531	8.43764	9.61473	0.867352	0.785088	0.921307	0.712568	0.101957	10.181	0.178652	0.0175475	11.6957	0.046
94	6.15395	3.673	3.56548	37.0733	73.1179	0.383101	19.6185	17.0216	18.6376	16.4813	11.3866	12.3971	1.67546	1.72598	1.03016	80.5922	1.97225	11.8815	19.9068	20.5072	6.0243	10.0934	10.3978	0.850458	0.861778	0.930564	0.735238	0.107447	11.6525	0.22188	0.0190413	12.507	0.056
95	6.40686	3.7027	3.40009	39.6681	74.993	0.431098	20.6386	17.4722	18.2865	16.5229	11.3865	12.4595	1.73032	1.88432	1.089	80.6593	1.89051	11.7051	20.2536	22.0562	6.19151	10.7133	11.6668	0.849129	0.841289	0.92125	0.749925	0.12679	11.5951	0.232315	0.0200356	12.5621	0.057
96	6.42307	3.83234	3.44581	37.198	75.397	0.442244	20.6212	18.6929	18.5353	16.6851	11.0428	17.1943	1.67602	1.86402	1.11217	84.82	2.02691	11.7385	19.6739	21.8808	5.79131	9.70636	10.7951	0.741227	0.83624	0.469138	0.714612	0.128342	11.7492	0.307651	0.0261849	12.6525	0.057
97	6.83976	3.61846	3.39545	39.6818	75.7813	0.387333	20.9158	17.463	18.9698	17.3893	11.3858	12.4595	1.89024	2.01439	1.06568	84.0354	1.90972	11.0795	20.943	22.3185	5.80164	10.9665	11.6868	0.861441	0.78793	0.921192	0.742295	0.114074	11.5261	0.242282	0.0210203	12.5467	0.059
98	6.37463	3.61589	3.14204	34.9214	72.8907	0.480969	20.4915	17.378	17.1076	16.69	10.8603	12.0736	1.76295	2.02882	1.15081	72.4239	2.08728	11.4345	20.1585	23.1985	5.47819	9.65777	11.1143	0.852245	0.771374	0.935737	0.708707	0.153075	10.5063	0.344868	0.0328248	12.1769	0.057
99	6.78429	4.10828	3.4259	43.325	79.8536	0.490353	23.6933	18.3182	18.7273	16.9943	12.2315	12.9195	1.65137	1.9803	1.19918	95.4859	1.84313	11.7704	19.4372	23.3088	6.38607	10.5458	12.6463	0.886852	0.814444	0.920401	0.746921	0.143131	12.1493	0.361154	0.0297263	13.0335	0.062
100	6.55528	3.73173	3.57638	38.8077	76.618	0.520662	21.2065	17.5563	19.5445	17.1023	11.7405	12.5483	1.75663	1.83294	1.04344	87.4876	1.9743	11.688	20.5315	21.4233	5.92006	10.3994	10.8511	0.864155	0.839277	0.936493	0.723367	0.145583	11.913	0.343525	0.0288362	12.8138	0.057
